# Supplementary material for: An evidence-based knowledgebase of metastasis suppressors to identify key pathways relevant to cancer metastasis
Source: Sci Rep. 2015 Oct 21;5:15478. doi: 10.1038/srep15478 (PMC4614344; doi:10.1038/srep15478)
Supplement: Table S1 [file srep15478-s2.xls]

## Sheet: Sheet1
Title: An evidence-based knowledgebase of metastasis suppressors to identify key pathways relevant to cancer metastasis
Authors: Min Zhao, Zhe Li, Hong Qu
Table S1. The significantly enriched Gene Ontology (GO) annotations in the 194 human MSGs.
Term	ID	P-Value	Corrected P-Value
tissue morphogenesis	GO:0048729	1.73052e-08	3.87496e-05
negative regulation of cell proliferation	GO:0008285	2.09534e-08	3.87496e-05
negative regulation of epithelial cell proliferation	GO:0050680	2.52687e-08	3.87496e-05
regulation of peptidase activity	GO:0052547	9.57264e-08	0.000117437
regulation of endopeptidase activity	GO:0052548	1.52019e-07	0.000155414
morphogenesis of an epithelium	GO:0002009	2.86675e-07	0.00024986
regulation of epithelial cell proliferation	GO:0050678	3.25869e-07	0.00024986
regulation of proteolysis	GO:0030162	7.69119e-07	0.000524197
epithelial cell proliferation	GO:0050673	8.5552e-07	0.000524776
regulation of cell proliferation	GO:0042127	1.26522e-06	0.00070553
tube morphogenesis	GO:0035239	1.42e-06	0.000725855
negative regulation of peptidase activity	GO:0010466	4.12144e-06	0.00194468
morphogenesis of a branching epithelium	GO:0061138	5.44224e-06	0.00234579
prostate gland development	GO:0030850	5.7753e-06	0.00234579
gland development	GO:0048732	6.11879e-06	0.00234579
negative regulation of cell differentiation	GO:0045596	8.25636e-06	0.00285273
epithelial tube morphogenesis	GO:0060562	8.37125e-06	0.00285273
morphogenesis of a branching structure	GO:0001763	9.9346e-06	0.00304484
metalloenzyme inhibitor activity	GO:0048551	1.04633e-05	0.00304484
metalloendopeptidase inhibitor activity	GO:0008191	1.04633e-05	0.00304484
negative regulation of endopeptidase activity	GO:0010951	1.10369e-05	0.00304484
regulation of cell development	GO:0060284	1.17489e-05	0.00304484
positive regulation of apoptotic process	GO:0043065	1.19133e-05	0.00304484
metalloenzyme regulator activity	GO:0010576	1.39987e-05	0.0032381
negative regulation of cell development	GO:0010721	1.40922e-05	0.0032381
urogenital system development	GO:0001655	1.47432e-05	0.0032381
positive regulation of programmed cell death	GO:0043068	1.4781e-05	0.0032381
organ morphogenesis	GO:0009887	1.68327e-05	0.0035604
regulation of neurogenesis	GO:0050767	2.1236e-05	0.00417015
regulation of cellular response to growth factor stimulus	GO:0090287	2.18611e-05	0.00417015
positive regulation of BMP signaling pathway	GO:0030513	2.24348e-05	0.00417015
negative regulation of neurogenesis	GO:0050768	2.31311e-05	0.00417313
cell proliferation	GO:0008283	2.76691e-05	0.00471451
tube development	GO:0035295	2.94478e-05	0.00488197
enzyme inhibitor activity	GO:0004857	3.14574e-05	0.00494768
regulation of organ morphogenesis	GO:2000027	3.38549e-05	0.00519164
positive regulation of cell death	GO:0010942	3.69461e-05	0.00552749
platelet degranulation	GO:0002576	3.94429e-05	0.00576054
regulation of binding	GO:0051098	5.00835e-05	0.0069821
peptidase inhibitor activity	GO:0030414	5.66165e-05	0.00758613
regulation of neuron differentiation	GO:0045664	5.78188e-05	0.00758613
regulation of cell death	GO:0010941	5.81266e-05	0.00758613
epithelium development	GO:0060429	6.13489e-05	0.00783987
regulation of multicellular organismal development	GO:2000026	6.40915e-05	0.00801688
glial cell development	GO:0021782	6.53479e-05	0.00801688
regulation of apoptotic process	GO:0042981	6.811e-05	0.00819189
negative regulation of cell motility	GO:2000146	7.03721e-05	0.0083012
branching morphogenesis of an epithelial tube	GO:0048754	7.42299e-05	0.00859106
positive regulation of transmembrane receptor protein serine/threonine kinase signaling pathway	GO:0090100	7.81691e-05	0.00887943
regulation of programmed cell death	GO:0043067	8.03769e-05	0.00896422
regulation of BMP signaling pathway	GO:0030510	8.53221e-05	0.00934582
negative regulation of locomotion	GO:0040013	8.8872e-05	0.00939898
peptidase regulator activity	GO:0061134	8.8872e-05	0.00939898
negative regulation of cellular component movement	GO:0051271	9.15392e-05	0.00951698
myelination	GO:0042552	0.000100201	0.0102439
negative regulation of developmental process	GO:0051093	0.000106014	0.0103181
mesonephric tubule development	GO:0072164	0.000107656	0.0103181
mesonephric epithelium development	GO:0072163	0.000107656	0.0103181
positive regulation of signaling	GO:0023056	0.000112593	0.0106253
reproductive structure development	GO:0048608	0.000117954	0.0107096
regulation of nervous system development	GO:0051960	0.000121067	0.0107096
positive regulation of cell communication	GO:0010647	0.00012243	0.0107096
ensheathment of neurons	GO:0007272	0.000123962	0.0107096
negative regulation of cellular response to growth factor stimulus	GO:0090288	0.000123962	0.0107096
axon ensheathment	GO:0008366	0.000123962	0.0107096
nephric duct development	GO:0072176	0.000132626	0.0109851
myelin maintenance	GO:0043217	0.000132626	0.0109851
reproductive system development	GO:0061458	0.000132756	0.0109851
positive regulation of signal transduction	GO:0009967	0.000134313	0.0109851
central nervous system development	GO:0007417	0.000136151	0.0109888
mesonephros development	GO:0001823	0.000142283	0.0113346
apoptotic process	GO:0006915	0.000154629	0.0121602
extracellular matrix organization	GO:0030198	0.000161356	0.0124366
endopeptidase inhibitor activity	GO:0004866	0.000162199	0.0124366
extracellular structure organization	GO:0043062	0.000166525	0.0126107
regulation of anatomical structure morphogenesis	GO:0022603	0.000170948	0.0127878
regulation of cysteine-type endopeptidase activity involved in apoptotic process	GO:0043281	0.000173793	0.0128439
skin morphogenesis	GO:0043589	0.000187353	0.0133631
negative regulation of hydrolase activity	GO:0051346	0.000189789	0.0133812
programmed cell death	GO:0012501	0.000196476	0.0136953
endopeptidase regulator activity	GO:0061135	0.000209748	0.0144561
ureteric bud morphogenesis	GO:0060675	0.000219996	0.014994
negative regulation of cell migration	GO:0030336	0.000231819	0.0154563
cell adhesion molecule binding	GO:0050839	0.000231819	0.0154563
negative regulation of molecular function	GO:0044092	0.00026529	0.0169509
kidney epithelium development	GO:0072073	0.000272874	0.0172517
anatomical structure morphogenesis	GO:0009653	0.000275622	0.0172517
cellular response to mechanical stimulus	GO:0071260	0.000284738	0.0174115
regulation of cysteine-type endopeptidase activity	GO:2000116	0.000286289	0.0174115
negative regulation of axonogenesis	GO:0050771	0.000290174	0.0174115
positive regulation of cell differentiation	GO:0045597	0.000293976	0.0174115
regulation of cell differentiation	GO:0045595	0.000295206	0.0174115
negative regulation of catalytic activity	GO:0043086	0.000302583	0.0176766
gland morphogenesis	GO:0022612	0.000324866	0.0184814
cell junction organization	GO:0034330	0.000325398	0.0184814
positive regulation of binding	GO:0051099	0.000339694	0.0189426
regulation of collagen metabolic process	GO:0010712	0.000356312	0.0196902
negative regulation of signal transduction	GO:0009968	0.000387582	0.021227
response to mechanical stimulus	GO:0009612	0.000391423	0.0212477
heart development	GO:0007507	0.000404672	0.0215734
prostate gland morphogenesis	GO:0060512	0.000406186	0.0215734
negative regulation of cellular component organization	GO:0051129	0.000407973	0.0215734
cellular response to growth factor stimulus	GO:0071363	0.000419635	0.0220003
BMP signaling pathway	GO:0030509	0.000433564	0.022538
cell death	GO:0008219	0.000438929	0.0226251
death	GO:0016265	0.000459606	0.02292
positive regulation of DNA binding	GO:0043388	0.000461149	0.02292
anatomical structure formation involved in morphogenesis	GO:0048646	0.000462083	0.02292
axon guidance	GO:0007411	0.000463333	0.02292
neuron projection guidance	GO:0097485	0.000463333	0.02292
regulation of morphogenesis of a branching structure	GO:0060688	0.000475718	0.0233444
negative regulation of cell communication	GO:0010648	0.000485861	0.0236529
negative regulation of response to stimulus	GO:0048585	0.000491784	0.0237528
oligodendrocyte differentiation	GO:0048709	0.000495996	0.0237691
ureteric bud development	GO:0001657	0.000503085	0.0239219
oligodendrocyte development	GO:0014003	0.000521526	0.024608
type II transforming growth factor beta receptor binding	GO:0005114	0.000550382	0.0255761
response to growth factor	GO:0070848	0.000584074	0.0269004
epidermis morphogenesis	GO:0048730	0.000587652	0.0269004
digestive tract development	GO:0048565	0.000601755	0.0272284
regulation of transforming growth factor beta receptor signaling pathway	GO:0017015	0.000605866	0.0272284
regulation of transmembrane receptor protein serine/threonine kinase signaling pathway	GO:0090092	0.000608133	0.0272284
regulation of molecular function	GO:0065009	0.000612582	0.0272288
extrinsic apoptotic signaling pathway via death domain receptors	GO:0008625	0.000618038	0.0272737
positive regulation of apoptotic signaling pathway	GO:2001235	0.000668424	0.0290788
sympathetic nervous system development	GO:0048485	0.000694152	0.0299854
ameboidal cell migration	GO:0001667	0.000735416	0.0315458
negative regulation of glial cell proliferation	GO:0060253	0.000747117	0.0318251
glycoprotein binding	GO:0001948	0.000762762	0.0320775
blood vessel development	GO:0001568	0.000765202	0.0320775
glial cell differentiation	GO:0010001	0.000768731	0.0320775
negative regulation of cell projection organization	GO:0031345	0.000814309	0.0335595
glial cell proliferation	GO:0014009	0.000815188	0.0335595
cardiovascular system development	GO:0072358	0.000835099	0.0339238
circulatory system development	GO:0072359	0.000835099	0.0339238
regulation of multicellular organismal metabolic process	GO:0044246	0.000916556	0.036579
negative regulation of signaling	GO:0023057	0.00091835	0.036579
cell development	GO:0048468	0.000950176	0.0371509
positive regulation of collagen biosynthetic process	GO:0032967	0.000950374	0.0371509
branching involved in ureteric bud morphogenesis	GO:0001658	0.00095088	0.0371509
nephric duct morphogenesis	GO:0072178	0.000983455	0.0381805
cell-cell junction organization	GO:0045216	0.00107176	0.0413471
regulation of developmental process	GO:0050793	0.0010866	0.0416574
digestive system development	GO:0055123	0.00109829	0.0416724
positive regulation of collagen metabolic process	GO:0010714	0.00110058	0.0416724
platelet alpha granule	GO:0031091	0.00111279	0.0418762
regulation of cell migration	GO:0030334	0.00116104	0.0434258
renal system development	GO:0072001	0.00121392	0.0451284
pathway-restricted SMAD protein phosphorylation	GO:0060389	0.00124091	0.045854
atrioventricular valve morphogenesis	GO:0003181	0.0012622	0.0463614
extracellular matrix	GO:0031012	0.0012882	0.0470346
single organismal cell-cell adhesion	GO:0016337	0.001376	0.0492753
skin development	GO:0043588	0.0013817	0.0492753
tissue development	GO:0009888	0.00140399	0.0497807
