# Supplementary material for: An evidence-based knowledgebase of metastasis suppressors to identify key pathways relevant to cancer metastasis
Source: Sci Rep. 2015 Oct 21;5:15478. doi: 10.1038/srep15478 (PMC4614344; doi:10.1038/srep15478)
Supplement: Table S2 [file srep15478-s3.xls]

## Sheet: Sheet1
Title: An evidence-based knowledgebase of metastasis suppressors to identify key pathways relevant to cancer metastasis
Authors: Min Zhao, Zhe Li, Hong Qu
Table S2. The statistics of MSGs in 11 major cancer types.
Cancer type	Number of MSGs
Breast cancer	215
Prostate cancer	86
Skin cancer	68
Colorectal cancer	61
Lung cancer	47
Liver cancer	43
Ovarian cancer	42
Gastric cancer	36
Non-small cell lung cancer	32
Bladder cancer	31
Pancreatic cancer	21
