# Supplementary material for: An evidence-based knowledgebase of metastasis suppressors to identify key pathways relevant to cancer metastasis
Source: Sci Rep. 2015 Oct 21;5:15478. doi: 10.1038/srep15478 (PMC4614344; doi:10.1038/srep15478)
Supplement: Table S3 [file srep15478-s4.xls]

## Sheet: common_MSG
Title: An evidence-based knowledgebase of metastasis suppressors to identify key pathways relevant to cancer metastasis
Authors: Min Zhao, Zhe Li, Hong Qu
Table S3. The common MSGs in multiple cancer types.
Metastasis suppressor	Number of involved cancers	Cancer detail
NME1	28	gastric cancer,melanoma,ovarian cancer,neck squamous cell cancer,bladder cancer,nasopharyngeal cancer,adenoma,carcinoma of buccal mucosa,colorectal cancer,testicular seminoma,oral cancer,thyroid cancer,cervical cancer,lung cancer,osteosarcoma,breast cancer,prostate cancer,non-small cell lung cancer,esophageal cancer,gallbladder cancer,head and neck cancer,liver cancer,laryngeal cancer,neuroblasto…
CD82	25	gastric cancer,melanoma,ovarian cancer,bladder cancer,penile squamous cell cancer,colorectal cancer,oral cancer,uterine cancer,thyroid cancer,cervical cancer,lung cancer,breast cancer,prostate cancer,digestive tract cancer,non-small cell lung cancer,esophageal cancer,gallbladder cancer,adenocarcinoma,laryngeal cancer,liver cancer,neuroblastoma,pancreatic cancer,kidney cancer,endometrial cancer,ad…
KISS1	15	thyroid cancer,gastric cancer,melanoma,ovarian cancer,breast cancer,bladder cancer,prostate cancer,non-small cell lung cancer,esophageal cancer,oesophageal cancer,colorectal cancer,head and neck cancer,liver cancer,nasopharyngeal cancer,pancreatic cancer,
NME2	12	lung cancer,melanoma,ovarian cancer,breast cancer,prostate cancer,non-small cell lung cancer,mammary-adenocarcinoma,carcinoma of buccal mucosa,colorectal cancer,fibrosarcoma,neuroblastoma,testicular seminoma,
BRMS1	12	lung cancer,melanoma,ovarian cancer,breast cancer,bladder cancer,non-small cell lung cancer,colorectal cancer,liver cancer,nasopharyngeal cancer,rectal cancer,supraglottic cancer,cutaneous melanoma,
CDH1	9	thyroid cancer,gastric cancer,breast cancer,prostate cancer,esophageal cancer,adenocarcinoma,colorectal cancer,nasopharyngeal cancer,Hurthle's cell cancer,
PEBP1	8	nasopharyngeal cancer,colorectal cancer,gastric cancer,melanoma,pancreatic cancer,ovarian cancer,breast cancer,prostate cancer,
NDRG1	8	liver cancer,colorectal cancer,cervical cancer,lung cancer,pancreatic cancer,breast cancer,prostate cancer,oral cancer,
RECK	7	nasopharyngeal cancer,colorectal cancer,fibrosarcoma,cholangiocarcinoma,glioblastoma,breast cancer,non-small cell lung cancer,
MTSS1	7	liver cancer,gastric cancer,cholangiocarcinoma,breast cancer,bladder cancer,prostate cancer,oesophageal cancer,
CD44	7	laryngeal cancer,colorectal cancer,thyroid cancer,osteosarcoma,breast cancer,tongue cancer,prostate cancer,
SERPINB5	6	colorectal cancer,melanoma,pancreatic cancer,breast cancer,prostate cancer,gallbladder cancer,
HTATIP2	6	liver cancer,colorectal cancer,lung cancer,melanoma,breast cancer,small cell lung cancer,
DAPK1	6	head and neck cancer,colorectal cancer,lung cancer,melanoma,ovarian cancer,breast cancer,
CERS2	6	liver cancer,pancreatic cancer,ovarian cancer,breast cancer,bladder cancer,prostate cancer,
AKAP12	6	gastric cancer,fibrosarcoma,melanoma,squamous cell cancer,breast cancer,prostate cancer,
PTEN	5	colorectal cancer,lung cancer,breast cancer,prostate cancer,non-small cell lung cancer,
NME3	5	colorectal cancer,glioblastoma,pancreatic cancer,breast cancer,prostate cancer,
CD9	5	colorectal cancer,melanoma,breast cancer,non-small cell lung cancer,small cell lung cancer,
SPDEF	4	colorectal cancer,ovarian cancer,breast cancer,prostate cancer,
MAP2K4	4	pancreatic cancer,ovarian cancer,breast cancer,prostate cancer,
ESR1	4	lymphoma,acute myelogenous leukemia,acute lymphocytic leukemia,chronic myelogenous leukemia,
DRG1	4	colorectal cancer,breast cancer,bladder cancer,prostate cancer,
DLC1	4	uterine cancer,rectal cancer,breast cancer,kidney cancer,
ARHGDIB	4	colorectal cancer,lung cancer,breast cancer,bladder cancer,
TMEM8B	3	nasopharyngeal cancer,colorectal cancer,gastric cancer,
SERPINF1	3	lung cancer,osteosarcoma,prostate cancer,
PKD1	3	gastric cancer,breast cancer,prostate cancer,
NDRG2	3	liver cancer,gastric cancer,breast cancer,
MMP8	3	lung cancer,melanoma,breast cancer,
MIR335	3	gastric cancer,ovarian cancer,breast cancer,
MIR200A	3	cervical cancer,lung cancer,breast cancer,
KLF4	3	colorectal cancer,breast cancer,prostate cancer,
GPC3	3	mesothelioma,ovarian cancer,breast cancer,
EPHB6	3	lung cancer,melanoma,non-small cell lung cancer,
TP63	2	colorectal cancer,prostate cancer,
TIMP4	2	breast cancer,pheochromocytoma,
THRB	2	liver cancer,breast cancer,
TFPI2	2	colorectal cancer,breast cancer,
SLIT2	2	colorectal cancer,fibrosarcoma,
PLG	2	lung cancer,breast cancer,
PFN1	2	liver cancer,breast cancer,
MTBP	2	head and neck cancer,osteosarcoma,
MIR9-2	2	neuroblastoma,gastric cancer,
MIR9-1	2	neuroblastoma,gastric cancer,
MIR30A	2	liver cancer,colorectal cancer,
MIR200B	2	breast cancer,prostate cancer,
MIR146A	2	gastric cancer,breast cancer,
MAL	2	head and neck cancer,gastric cancer,
MAGED1	2	melanoma,pancreatic cancer,
DCC	2	colorectal cancer,breast cancer,
CRYAB	2	breast cancer,prostate cancer,
CDKN2A	2	melanoma,squamous cell cancer,
ZNF395	1	breast cancer,
ZDHHC2	1	gastric cancer,
WHSC1L1	1	breast cancer,
VMP1	1	liver cancer,
TYK2	1	breast cancer,
TXNIP	1	pheochromocytoma,
TWIST1	1	lung cancer,
TRPM1	1	melanoma,
TNS1	1	kidney cancer,
TNFSF10	1	breast cancer,
TNFRSF10B	1	breast cancer,
TNFRSF10A	1	breast cancer,
TIMP3	1	colorectal cancer,
TIMP2	1	colorectal cancer,
TIMP1	1	breast cancer,
THBS1	1	myeloid cancer,
TGFB1	1	colorectal cancer,
SYK	1	breast cancer,
ST6GALNAC2	1	breast cancer,
SPARCL1	1	prostate cancer,
SOX11	1	gastric cancer,
SMAD4	1	ovarian cancer,
SKI	1	pancreatic cancer,
SHC1	1	lung cancer,
SFRP1	1	liver cancer,
SET	1	head and neck cancer,
SERPINB5	1	melanoma,
SENP2	1	bladder cancer,
SEMA3F	1	human colorectal cancer,
RUNX3	1	gastric cancer,
RRP1B	1	breast cancer,
RRM1	1	lung cancer,
RNH1	1	bladder cancer,
RND3	1	liver cancer,
RNASET2	1	ovarian cancer,
RHOBTB2	1	breast cancer,
RASAL2	1	breast cancer,
RARRES3	1	breast cancer,
RAB37	1	lung cancer,
PTGER3	1	breast cancer,
PTGER1	1	breast cancer,
PPAPDC1B	1	liver cancer,
POSTN	1	lung cancer,
PLA2G2A	1	gastric cancer,
PDCD4	1	ovarian cancer,
PAX5	1	gastric cancer,
OLFM4	1	melanoma,
NTSR1	1	prostate cancer,
NOS2	1	oral cancer,
NKX2-1	1	lung cancer,
NGFR	1	bladder cancer,
NEU1	1	colorectal cancer,
NAA10	1	lung cancer,
MYO18B	1	lung cancer,
MSRA	1	liver cancer,
MIRLET7C	1	colorectal cancer,
MIRLET7A1	1	cholangiocarcinoma,
MIR99A	1	oral cancer,
MIR7-1	1	breast cancer,
MIR451A	1	esophageal cancer,
MIR34B	1	pancreatic cancer,
MIR34A	1	breast cancer,
MIR33A	1	lung cancer,
MIR31	1	breast cancer,
MIR29C	1	lung cancer,
MIR205	1	prostate cancer,
MIR195	1	liver cancer,
MIR194-2	1	non-small cell lung cancer,
MIR194-1	1	non-small cell lung cancer,
MIR155	1	gastric cancer,
MIR151A	1	breast cancer,
MIR148A	1	gastric cancer,
MIR146B	1	breast cancer,
MIR140	1	liver cancer,
MIR139	1	colorectal cancer,
MIR137	1	colorectal cancer,
MIR134	1	liver cancer,
MIR133B	1	colorectal cancer,
MIR126	1	breast cancer,
MIR124-1	1	breast cancer,
MIR10A	1	liver cancer,
MED23	1	pheochromocytoma,
LZTS1	1	melanoma,
LRRC26	1	prostate cancer,
LMX1A	1	cervical cancer,
LIMA1	1	prostate cancer,
LIFR	1	breast cancer,
LGI1	1	glioblastoma,
LGALS9	1	liver cancer,
LCN2	1	colorectal cancer,
KLF10	1	breast cancer,
KDM5B	1	breast cancer,
KCMF1	1	Ewing's sarcoma,
JUP	1	tongue cancer,
IVNS1ABP	1	colorectal cancer,
ITGB1	1	breast cancer,
ITGA2	1	breast cancer,
IRS1	1	breast cancer,
IRF8	1	colorectal cancer,
IGFBP3	1	ovarian cancer,
IDH1	1	osteosarcoma,
ICAM2	1	neuroblastoma,
HTRA1	1	ovarian cancer,
HOXA10	1	breast cancer,
HGF	1	breast cancer,
HDAC10	1	cervical cancer,
GSN	1	breast cancer,
GPR68	1	prostate cancer,
GPC5	1	non-small cell lung cancer,
GNAI2	1	liver cancer,
GATA3	1	breast cancer,
GAS1	1	melanoma,
FOXO4	1	prostate cancer,
FBXO8	1	liver cancer,
EPHB3	1	non-small-cell lung cancer,
EPB41L3	1	prostate cancer,
EP300	1	pancreatic cancer,
ENG	1	prostate cancer,
DPYSL3	1	prostate cancer,
DPT	1	liver cancer,
DMD	1	myogenic cancer,
DICER1	1	gastric cancer,
CYR61	1	melanoma,
CXADR	1	lung cancer,
CST6	1	glioblastoma,
CRMP1	1	non-small cell lung cancer,
CREB3L1	1	breast cancer,
CNBP	1	fibrosarcoma,
CLU	1	neuroblastoma,
CLDN1	1	lung cancer,
CD63	1	ovarian cancer,
CASP8	1	neuroblastoma,
CASP5	1	lung cancer,
CASP3	1	breast cancer,
CADM1	1	pancreatic cancer,
BMP4	1	breast cancer,
BIN1	1	neuroblastoma,
BHLHE41	1	breast cancer,
ARHGDIA	1	liver cancer,
APP	1	breast cancer,
AHR	1	prostate cancer,
AES	1	colorectal cancer,
