# Supplementary material for: An evidence-based knowledgebase of metastasis suppressors to identify key pathways relevant to cancer metastasis
Source: Sci Rep. 2015 Oct 21;5:15478. doi: 10.1038/srep15478 (PMC4614344; doi:10.1038/srep15478)
Supplement: Table S4 [file srep15478-s5.xls]

## Sheet: MSG_111
Title: An evidence-based knowledgebase of metastasis suppressors to identify key pathways relevant to cancer metastasis
Authors: Min Zhao, Zhe Li, Hong Qu
Table S4. The significantly enriched functional terms in the 111 non-TSG MSGs.
Term	Database	P-Value	Corrected P-Value
MicroRNAs in cancer	KEGG PATHWAY	2.7471e-08	0.000136201
extracellular matrix organization	Gene Ontology	1.30478e-05	0.0222102
extracellular structure organization	Gene Ontology	1.3439e-05	0.0222102
