# Supplementary material for: An evidence-based knowledgebase of metastasis suppressors to identify key pathways relevant to cancer metastasis
Source: Sci Rep. 2015 Oct 21;5:15478. doi: 10.1038/srep15478 (PMC4614344; doi:10.1038/srep15478)
Supplement: Table S5 [file srep15478-s6.xls]

## Sheet: Sheet1
Title: An evidence-based knowledgebase of metastasis suppressors to identify key pathways relevant to cancer metastasis
Authors: Min Zhao, Zhe Li, Hong Qu
Table S5. The differentially expressed MSGs between stage III and stage IV samples from TCGA ovarian cancer data.
Significant Pos
Gene Name	Fold Change
CRYAB	-48.9110911075917
ST6GALNAC2	-4.51493939413947
RARRES3	-3.95397833736526
GSN	-5.02872956154384
CD82	-3.55357466836931
HTRA1	-9.09983733625667
POSTN	25.1397642213926
LGALS9	-3.70759397274678
THBS1	12.2311961194596
AKAP12	-20.246704574371
EPHB6	-7.77757785924284
GAS1	9.12098331451932
TNS1	-26.3581421025555
TGFB1	-5.12780256895597
RUNX3	-8.25704065079127
TXNIP	-2.3807914303384
CXADR	-11.8068778085727
MAGED1	-4.56285806455449
TFPI2	-10.8494270548246
LCN2	-13.410722173835
CDH1	-6.34975399280605
SHC1	-39.7018649016898
ARHGDIA	-5.1550295634194
NDRG1	-10.399294737052
PTGER3	8.3960375075132
CST6	-7.75268066344496
DAPK1	-14.5937215157198
CLU	46.4688678927964
JUP	17.5089919809623
KLF10	-4.82398731030543
ENG	-2.3235488289727
CLDN1	-37.9808777671717
MAL	3.52889178617249
PAX5	-3.30512487748981
CREB3L1	-3.04879524396211
DICER1	-4.52655840468235
LZTS1	4.90806137824776
BRMS1	-32.1417212395471
TIMP3	4.0982565478044
MSRA	-0.995606350769099
TNFSF10	-7.87785109538701
TNFRSF10B	-2.07301895147429
RND3	13.8525885118829
RASAL2	8.46391829389952
SKI	9.96963650931442
ARHGDIB	-3.42293898544396
RECK	-15.1807264270707
BIN1	-3.24850526838752
SYK	7.76665922575286
TIMP2	3.46018412980136
NTSR1	-7.6786345770454
RRP1B	144.814055093183
NME3	8.8217849420053
CYR61	3.91346500153657
DPYSL3	2.80223906592264
HTATIP2	-2.11353400702821
KISS1	-1.40736713621365
PLA2G2A	0.0205115165163176
THRB	2.87508508984846
SERPINF1	2.59044957653159
RNH1	-2.45936707598577
LIFR	-1.81483713929269
AHR	-5.97652372561497
EP300	-1.07207831727851
APP	2.74019505769024
GPR68	-2.21518364521249
SLIT2	1.90397419821387
AES	-0.0573093892496969
CASP5	0.0338403476539241
WHSC1L1	5.7340786613021
Significant Neg
Gene Name	Fold Change
SMAD4	-6.78219796944782
GPC3	-4.8433016968582
IDH1	-15.7408517506128
IVNS1ABP	-3.63004260434525
SENP2	-2.11352325664816
SOX11	-2.20334045796649
SFRP1	63.7923388266211
