# Supplementary material for: An evidence-based knowledgebase of metastasis suppressors to identify key pathways relevant to cancer metastasis
Source: Sci Rep. 2015 Oct 21;5:15478. doi: 10.1038/srep15478 (PMC4614344; doi:10.1038/srep15478)
Supplement: Table S6 [file srep15478-s7.xls]

## Sheet: TableS6_ToppGene
Title: An evidence-based knowledgebase of metastasis suppressors to identify key pathways relevant to cancer metastasis
Authors: Min Zhao, Zhe Li, Hong Qu
Table S6. Gene ranking result of the 183 human MSGs.
Rank	GeneSymbol	GeneId	GO: Molecular Function Score	GO: Molecular Function pValue	GO: Biological Process Score	GO: Biological Process pValue	GO: Cellular Component Score	GO: Cellular Component pValue	Human Phenotype Score	Human Phenotype pValue	Mouse Phenotype Score	Mouse Phenotype pValue	Pathway Score	Pathway pValue	Pubmed Score	Pubmed pValue	Disease Score	Disease pValue	Average Score	Overall pValue
1	PTEN	5728	0.855344	0.00784827	1	0.0268149	0.998018	0.00130804	0.987774	1e-06	0.998497	1e-06	0.729483	0.00327011	1	0.00654022	1	1e-06	0.961717	1.68701e-11
2	ITGB1	3688	0.948305	0.00327011	1	0.0268149	0.999882	1e-06	-1	0.0850229	0.999114	1e-06	0.83154	0.00196207	1	0.00654022	0.493592	0.0058862	0.907541	3.0357e-09
3	SMAD4	4089	0.559165	0.0346632	1	0.0268149	0.639624	0.0510137	0.246383	0.000654022	0.984727	1e-06	0.709003	0.00327011	1	0.00719424	0.933763	1e-06	0.775711	3.40922e-09
4	CDKN2A	1029	0.883708	0.00719424	1	0.0268149	0.253886	0.140615	0.968087	1e-06	0.99795	1e-06	0.458477	0.00327011	1	0.00654022	0.634431	0.00327011	0.801897	5.22905e-09
5	ESR1	2099	0.753062	0.0170046	1	0.0268149	0.989927	0.00261609	0	0.505559	0.99416	1e-06	0.530499	0.00327011	1	0.00654022	0.947016	1e-06	0.801565	1.22993e-08
6	TP63	8626	0.0680554	0.0784827	1	0.0268149	0.763269	0.0372793	0.246383	0.000654022	0.998497	1e-06	0.391079	0.0058862	1	0.00654022	0.386161	0.00719424	0.635966	2.71007e-07
7	HTATIP2	10553	0.687284	0.0255069	0.998765	0.0804447	0.030872	0.273381	-1	0.0850229	0.990877	1e-06	0.999998	1e-06	0.516536	0.0915631	-1	0.151733	0.685424	1.43986e-06
8	JUP	3728	0.851987	0.00784827	1	0.0268149	0.999912	1e-06	0	0.505559	0.01	0.0425114	0.731251	0.00327011	1	0.00654022	0.01	0.0170046	0.590879	2.13103e-06
9	EP300	2033	0.855344	0.00784827	1	0.0268149	0.304103	0.115108	0.246383	0.000654022	0.669091	0.0137345	0.885087	0.000654022	0.999996	0.00784827	0.10834	0.00981033	0.640507	4.80633e-06
10	ITGA2	3673	0.748412	0.0189666	1	0.0268149	0.999902	1e-06	0	0.505559	0.92636	0.00784827	0.52177	0.00327011	1	0.00719424	0	0.510137	0.674627	6.74131e-06
11	SERPINF1	5176	0.981783	0.000654022	1	0.0268149	0.921771	0.0137345	0	0.505559	0.305783	0.0222368	0.999998	1e-06	0.676099	0.058862	0	0.510137	0.575942	1.12761e-05
12	CST6	1474	0.950953	0.00327011	0.999645	0.0680183	0.357828	0.11053	-1	0.0850229	0.551565	0.0156965	0.999998	1e-06	0.0378345	0.191629	0.0286717	0.0150425	0.513892	1.20213e-05
13	CASP3	836	0.85307	0.00784827	1	0.0268149	0.699339	0.0444735	-1	0.0850229	0.127781	0.0261609	0.858625	0.00130804	1	0.00654022	0.884157	0.000654022	0.784424	1.31288e-05
14	PKD1	5310	0.718376	0.0202747	1	0.0268149	0.893967	0.0176586	0	0.505559	0.96435	0.00523218	0.999998	1e-06	0.999863	0.00981033	0	0.510137	0.653804	1.36218e-05
15	TIMP2	7077	0.991894	1e-06	1	0.0268149	0.834296	0.0248528	-1	0.0850229	0.01	0.0425114	0.164823	0.0124264	0.999661	0.0111184	0	0.510137	0.606001	1.53943e-05
16	NME3	4832	0.967687	0.00196207	1	0.0268149	0.122648	0.216481	-1	0.0850229	-1	0.136037	1	1e-06	0.999156	0.0124264	-1	0.151733	0.817983	1.80742e-05
17	TFPI2	7980	0.97667	0.000654022	0.999405	0.0719424	0.0309037	0.272727	-1	0.0850229	-1	0.136037	0.999998	1e-06	0	0.595814	0.548553	0.00392413	0.511166	2.08066e-05
18	APP	351	0.987121	0.000654022	1	0.0268149	0.993189	0.00196207	0	0.505559	0.127781	0.0261609	0.317942	0.00981033	0.998795	0.0130804	0.361096	0.00719424	0.629056	2.25486e-05
19	POSTN	10631	0	0.552649	0.978676	0.111838	0.122648	0.216481	-1	0.0850229	0.671077	0.0130804	0.999998	1e-06	0.984237	0.0163506	0.10834	0.00981033	0.480572	4.66411e-05
20	PLG	5340	0.0680554	0.0784827	0.999994	0.0372793	0.908646	0.0156965	0	0.505559	0.991672	1e-06	0.164823	0.0124264	0.95903	0.0202747	0	0.510137	0.544207	5.11832e-05
21	AHR	196	0.0680554	0.0784827	1	0.0268149	0.370004	0.104644	-1	0.0850229	0.995719	1e-06	0	0.506213	0.752378	0.0516678	0.404105	0.00719424	0.529326	5.48422e-05
22	TGFB1	7040	0.488519	0.0438195	1	0.0268149	0.797841	0.0268149	0	0.505559	0.962725	0.0058862	0.814773	0.00261609	1	0.00654022	0.467842	0.00654022	0.702447	8.61839e-05
23	LCN2	3934	0.307274	0.0686723	0.999619	0.0680183	0.122648	0.216481	-1	0.0850229	0.127781	0.0261609	0.999998	1e-06	0.999923	0.00915631	0	0.510137	0.426246	8.62297e-05
24	BMP4	652	0.31189	0.0660562	1	0.0268149	0.0308875	0.272727	0.246383	0.000654022	0.551565	0.0156965	0	0.506213	1	0.00654022	0.841362	0.000654022	0.497761	8.70128e-05
25	OLFM4	10562	0.511251	0.0431655	0.999995	0.0366252	0.471448	0.089601	-1	0.0850229	0.01	0.0425114	0.999998	1e-06	0.743787	0.0523218	0	0.510137	0.475855	9.61118e-05
26	THBS1	7057	0.852888	0.00784827	1	0.0268149	0.837805	0.0235448	-1	0.0850229	0.979168	0.00196207	0.765964	0.00327011	0.996179	0.0137345	0	0.510137	0.791878	0.000109934
27	GPC3	2719	0.814759	0.00850229	1	0.0268149	0.512428	0.0673643	0.246383	0.000654022	0.360501	0.0209287	0	0.506213	0.87768	0.0320471	0.404053	0.00719424	0.534371	0.000122277
28	CNBP	7555	0	0.552649	0.946381	0.127534	0.122648	0.216481	0.246383	0.000654022	0.127781	0.0261609	0.999998	1e-06	0.0510765	0.191629	0	0.510137	0.242234	0.000124271
29	LMX1A	4009	0	0.552649	0.999857	0.0549379	0.0309774	0.23087	-1	0.0850229	0.360501	0.0209287	0.999998	1e-06	0.945249	0.0215827	-1	0.151733	0.47273	0.000150699
30	CASP8	841	0.64418	0.030739	1	0.0268149	0.945041	0.0104644	0	0.505559	0.127781	0.0261609	0.372978	0.00719424	0.998595	0.0137345	0.576268	0.00392413	0.612911	0.000155692
31	RNH1	6050	0.589722	0.0333551	0.931049	0.132767	0.181698	0.187704	-1	0.0850229	-1	0.136037	0.999998	1e-06	0.80208	0.0425114	-1	0.151733	0.65798	0.000178747
32	SKI	6497	0.883708	0.00719424	1	0.0268149	0.601927	0.0536298	0.246383	0.000654022	0.970292	0.00196207	0	0.506213	0.825201	0.0385873	0	0.510137	0.57634	0.000243327
33	BIN1	274	0.674193	0.028777	1	0.0268149	0.999275	0.00130804	0	0.505559	0.979594	0.00196207	0.81438	0.00261609	0.35866	0.118378	0	0.510137	0.644297	0.000261624
34	TWIST1	7291	0.0680554	0.0784827	1	0.0268149	0.0309774	0.23087	0.246383	0.000654022	0.127781	0.0261609	0	0.506213	1	0.00654022	0.44336	0.00654022	0.36457	0.000275697
35	DCC	1630	0.0680554	0.0784827	1	0.0268149	0.908504	0.0156965	0	0.505559	0.94916	0.0058862	0.0917264	0.0124264	0.991873	0.0156965	0.10834	0.00981033	0.541607	0.000280656
36	DRG1	4733	0.0680554	0.0784827	0.645421	0.207325	0.030907	0.272073	-1	0.0850229	-1	0.136037	0.999998	1e-06	0.909335	0.0274689	-1	0.151733	0.463984	0.000295372
37	SYK	6850	0.976226	0.000654022	1	0.0268149	0.588309	0.057554	-1	0.0850229	0.127781	0.0261609	0	0.506213	0.885927	0.030739	0.404053	0.00719424	0.576801	0.000315562
38	CD9	928	0.77868	0.0143885	0.999998	0.0327011	0.958194	0.00654022	-1	0.0850229	0.01	0.0425114	0	0.506213	1	0.00654022	0.441589	0.00719424	0.598352	0.000322352
39	HTRA1	5654	0.0680554	0.0784827	0.999903	0.0523218	0.122648	0.216481	0	0.505559	0.01	0.0425114	0.999998	1e-06	0.897938	0.029431	0	0.510137	0.306893	0.000332867
40	KLF10	7071	0	0.552649	0.999998	0.0327011	0.0309774	0.23087	-1	0.0850229	0.891838	0.00850229	0.999998	1e-06	0.0847712	0.191629	0	0.510137	0.368995	0.000336586
41	RRM1	6240	0	0.552649	0.999942	0.0490517	0.599984	0.0562459	-1	0.0850229	-1	0.136037	0.999997	1e-06	0.818669	0.0385873	0	0.510137	0.584127	0.000359503
42	MIR148A	406940	-1	0.323741	0.999998	0.0327011	-1	0.329627	-1	0.0850229	-1	0.136037	0.999998	1e-06	0.696264	0.057554	-1	0.151733	0	0.000361716
43	NGFR	4804	0.488519	0.0438195	1	0.0268149	0.983573	0.00327011	-1	0.0850229	0.360501	0.0209287	0	0.506213	0.994512	0.0143885	0.368847	0.00719424	0.599814	0.000364103
44	IGFBP3	3486	0.353232	0.0523218	1	0.0268149	0.181698	0.187704	-1	0.0850229	0.01	0.0425114	0.730321	0.00327011	0.9989	0.0124264	0.186793	0.00981033	0.512252	0.00037263
45	TIMP1	7076	0.983519	0.000654022	1	0.0268149	0.122648	0.216481	-1	0.0850229	0.305783	0.0222368	0.164823	0.0124264	0.999954	0.00850229	0	0.510137	0.545416	0.000375544
46	PFN1	5216	0.858867	0.00784827	1	0.0268149	0.745588	0.0398954	0.246383	0.000654022	0.360501	0.0209287	0	0.506213	0.996024	0.0137345	0	0.510137	0.526169	0.000383523
47	NOS2	4843	0.948429	0.00327011	1	0.0268149	0.592118	0.057554	0	0.505559	0.924581	0.00784827	0	0.506213	0.653375	0.0660562	0.822087	0.000654022	0.636942	0.00039476
48	LGALS9	3965	0	0.552649	0.851014	0.157619	0.030872	0.273381	-1	0.0850229	-1	0.136037	0.999998	1e-06	0.990092	0.0156965	-1	0.151733	0.487103	0.000464347
49	SOX11	6664	0	0.552649	1	0.0268149	0.0309774	0.23087	-1	0.0850229	0.127781	0.0261609	0.999998	1e-06	0.0847712	0.191629	0	0.510137	0.241653	0.000488362
50	KDM5B	10765	0	0.552649	0.891259	0.146501	0.0309774	0.23087	-1	0.0850229	-1	0.136037	0.999998	1e-06	0.93247	0.0228908	-1	0.151733	0.485172	0.000490195
51	ICAM2	3384	0.77868	0.0143885	0.91402	0.138653	0.59273	0.057554	-1	0.0850229	0.01	0.0425114	0.198515	0.0124264	0.963339	0.0196207	0.0766467	0.0111184	0.548736	0.000576233
52	IRS1	3667	0.927177	0.00327011	1	0.0268149	0.911066	0.0150425	0	0.505559	0.127781	0.0261609	0	0.506213	0.965056	0.0189666	0.266605	0.00784827	0.526876	0.000613173
53	MSRA	4482	0	0.552649	0.408551	0.230216	0.122648	0.216481	-1	0.0850229	0.127781	0.0261609	0.999998	1e-06	0.786133	0.0470896	0	0.510137	0.296042	0.000641394
54	LRRC26	389816	0	0.552649	0.00198188	0.264879	0.649066	0.0503597	-1	0.0850229	-1	0.136037	0.999998	1e-06	0.276833	0.132112	-1	0.151733	0.304934	0.000680774
55	RECK	8434	0.985127	0.000654022	0.999982	0.0438195	0.208727	0.16416	-1	0.0850229	0.01	0.0425114	0	0.506213	0.95702	0.0209287	0.182088	0.00981033	0.480601	0.000689897
56	LGI1	9211	0.320793	0.057554	0.998746	0.0804447	0.317129	0.1138	0	0.505559	0.274145	0.0228908	0.999998	1e-06	0	0.595814	0	0.510137	0.273063	0.000703047
57	MTBP	27085	0	0.552649	0.993955	0.0902551	0.304103	0.115108	-1	0.0850229	0.01	0.0425114	0.999998	1e-06	0	0.595814	-1	0.151733	0.262215	0.000706475
58	HGF	3082	0.31189	0.0660562	1	0.0268149	0.122648	0.216481	0	0.505559	0.49032	0.0189666	0.123785	0.0124264	1	0.00654022	0.262945	0.00784827	0.442454	0.000771964
59	SPARCL1	8404	0	0.552649	0.204838	0.246566	0.01	0.277305	-1	0.0850229	0.01	0.0425114	0.999998	1e-06	0.801014	0.0425114	0	0.510137	0.227931	0.000846815
60	GNAI2	2771	0.521305	0.0398954	1	0.0268149	0.930442	0.0130804	0	0.505559	0.96435	0.00523218	0	0.506213	0.928147	0.0241988	0.438597	0.00719424	0.602263	0.000879789
61	EPB41L3	23136	0.368402	0.0497057	0.999974	0.0477436	0.990347	0.00261609	-1	0.0850229	0.01	0.0425114	0	0.506213	0.968334	0.0183126	0.0187655	0.0156965	0.481649	0.000880121
62	RRP1B	23076	0	0.552649	0.943469	0.127534	0.253886	0.140615	-1	0.0850229	-1	0.136037	0.999998	1e-06	0.0482361	0.191629	-1	0.151733	0.361209	0.000887315
63	TNFRSF10A	8797	0.737426	0.0189666	0.999997	0.0333551	0.191671	0.166122	-1	0.0850229	0.361756	0.0202747	0.391048	0.0058862	0.0878544	0.191629	0.01	0.0170046	0.460371	0.000902054
64	CLU	1191	0.307312	0.0680183	1	0.0268149	0.982492	0.00392413	-1	0.0850229	0.01	0.0425114	0	0.506213	0.988026	0.0156965	0.01	0.0170046	0.471971	0.000904159
65	MIR151A	442893	-1	0.323741	0.999998	0.0327011	-1	0.329627	-1	0.0850229	-1	0.136037	0.999998	1e-06	0	0.595814	-1	0.151733	0	0.000919661
66	DPT	1805	0	0.552649	0.937194	0.13015	0.01	0.277305	-1	0.0850229	0.01	0.0425114	0.999998	1e-06	0.397492	0.114454	0	0.510137	0.26976	0.000973049
67	KCMF1	56888	0	0.552649	0.0374682	0.258993	-1	0.329627	-1	0.0850229	0.01	0.0425114	0.999998	1e-06	0.0634824	0.191629	-1	0.151733	0.113881	0.00103798
68	ZDHHC2	51201	0	0.552649	0.0842139	0.255723	0.512428	0.0673643	-1	0.0850229	-1	0.136037	0.999998	1e-06	0.40732	0.112492	0	0.510137	0.288168	0.00114195
69	ZNF395	55893	0	0.552649	0.623318	0.207979	0.0309774	0.23087	-1	0.0850229	-1	0.136037	0.999998	1e-06	0.176811	0.157619	-1	0.151733	0.310243	0.00121119
70	TIMP3	7078	0.967777	0.00196207	0.99988	0.0542838	0.030872	0.273381	0	0.505559	0.895234	0.00850229	0	0.506213	0.999443	0.0111184	0.0766467	0.0111184	0.496274	0.00124242
71	SFRP1	6422	0.31189	0.0660562	1	0.0268149	0.593172	0.0568999	-1	0.0850229	0.305783	0.0222368	0	0.506213	0.999967	0.00850229	0.125253	0.00981033	0.476583	0.0012556
72	RAB37	326624	0	0.552649	0.999327	0.0725965	0.122648	0.216481	-1	0.0850229	-1	0.136037	0.999998	1e-06	0.136154	0.161543	0	0.510137	0.298261	0.00126973
73	VMP1	81671	0	0.552649	0.947886	0.127534	0.27909	0.12034	-1	0.0850229	-1	0.136037	0.999998	1e-06	0	0.595814	-1	0.151733	0.313171	0.00130449
74	TMEM8B	51754	0	0.552649	0.383073	0.235448	0.520294	0.0660562	-1	0.0850229	-1	0.136037	0.999998	1e-06	0	0.595814	-1	0.151733	0.284806	0.0013113
75	LZTS1	11178	0	0.552649	0.999995	0.0359712	0.985469	0.00327011	0	0.505559	0.970292	0.00196207	0	0.506213	0.938383	0.0215827	0.01	0.0170046	0.491808	0.00146739
76	MIR134	406924	-1	0.323741	0.999998	0.0327011	-1	0.329627	-1	0.0850229	-1	0.136037	0.999998	1e-06	0	0.595814	0	0.510137	0	0.00148107
77	MIR139	406931	-1	0.323741	0.999998	0.0327011	-1	0.329627	-1	0.0850229	-1	0.136037	0.999998	1e-06	0	0.595814	0	0.510137	0	0.00148107
78	MIR146B	574447	-1	0.323741	0.999998	0.0327011	-1	0.329627	-1	0.0850229	-1	0.136037	0.999998	1e-06	0	0.595814	0	0.510137	0	0.00148107
79	SET	6418	0.615168	0.0327011	0.999353	0.0725965	0.426436	0.0974493	-1	0.0850229	-1	0.136037	0.466035	0.00327011	0.999847	0.0111184	-1	0.151733	0.744775	0.00159199
80	CADM1	23705	0.6402	0.0327011	0.999816	0.058862	0.956906	0.00654022	-1	0.0850229	0.127781	0.0261609	0	0.506213	0.639915	0.0680183	0.0187655	0.0156965	0.506216	0.00160752
81	RARRES3	5920	0	0.552649	0.830812	0.162852	0.191671	0.166122	-1	0.0850229	-1	0.136037	0.999998	1e-06	0	0.595814	-1	0.151733	0.27579	0.001628
82	CRYAB	1410	0.751855	0.0176586	1	0.0268149	0.738288	0.0418574	0	0.505559	0.127781	0.0261609	0	0.506213	0.999997	0.00719424	0.01	0.0170046	0.453491	0.00165208
83	CXADR	1525	0.748488	0.0189666	0.999998	0.0327011	0.996673	0.00196207	-1	0.0850229	0.388375	0.0202747	0	0.506213	0.87822	0.0320471	0	0.510137	0.581524	0.00169583
84	PDCD4	27250	0	0.552649	0.99998	0.0451275	0.253886	0.140615	-1	0.0850229	0.976355	0.00196207	0	0.506213	0.999981	0.00850229	0.262945	0.00784827	0.499024	0.00178347
85	DAPK1	1612	0.708566	0.0241988	0.999462	0.0719424	0.254391	0.140615	-1	0.0850229	0.127781	0.0261609	0	0.506213	0.999922	0.00915631	0.182088	0.00981033	0.467503	0.00194665
86	GSN	2934	0.369411	0.0490517	0.999998	0.0327011	0.899133	0.0170046	0	0.505559	0.857108	0.00915631	0	0.506213	0.687606	0.058208	0.404053	0.00719424	0.544866	0.00200635
87	MAP2K4	6416	0.911932	0.00523218	1	0.0268149	0.77456	0.0372793	-1	0.0850229	0.127781	0.0261609	0	0.506213	0.818804	0.0385873	-1	0.151733	0.619859	0.00221295
88	GATA3	2625	0.31189	0.0660562	1	0.0268149	0.175838	0.196207	0	0.505559	0.895234	0.00850229	0	0.506213	1	0.00654022	0.438597	0.00719424	0.477695	0.00223999
89	EPHB3	2049	0.687284	0.0255069	1	0.0268149	0.797622	0.0268149	-1	0.0850229	0.388375	0.0202747	0	0.506213	0.992976	0.0150425	-1	0.151733	0.644961	0.00226284
90	CLDN1	9076	0.0680554	0.0784827	0.993822	0.0909091	0.951311	0.00784827	0	0.505559	0.274145	0.0228908	0	0.506213	1	0.00719424	0.0187655	0.0156965	0.413648	0.0022751
91	LIMA1	51474	0.929822	0.00327011	0.862985	0.153695	0.986348	0.00261609	-1	0.0850229	-1	0.136037	0	0.506213	0.856388	0.0340092	-1	0.151733	0.754111	0.00233734
92	DMD	1756	0.528972	0.0366252	1	0.0268149	0.994227	0.00196207	0	0.505559	0.127781	0.0261609	0	0.506213	0	0.595814	0.397154	0.00719424	0.381017	0.00265488
93	DLC1	10395	0.673108	0.028777	1	0.0268149	0.995405	0.00196207	-1	0.0850229	0.603975	0.0150425	0	0.506213	0.402658	0.114454	0	0.510137	0.558149	0.00269016
94	AKAP12	9590	0.514682	0.0425114	0.999999	0.030085	0.328237	0.111838	-1	0.0850229	0.305783	0.0222368	0	0.506213	0.90637	0.0274689	0.0187655	0.0156965	0.445643	0.00272221
95	SLIT2	9353	0.715856	0.0235448	1	0.0268149	0.405733	0.0974493	-1	0.0850229	0.878381	0.00915631	0	0.506213	0.999985	0.00850229	0	0.510137	0.571423	0.00339583
96	SHC1	6464	0.943984	0.00327011	1	0.0268149	0.588309	0.057554	-1	0.0850229	0.603975	0.0150425	0	0.506213	0.614163	0.0771746	0	0.510137	0.559994	0.00366681
97	RNASET2	8635	0	0.552649	0.156599	0.248528	0.122648	0.216481	0	0.505559	-1	0.136037	0.999998	1e-06	0.175283	0.157619	0	0.510137	0.156174	0.0040253
98	TIMP4	7079	0.967925	0.00196207	0.999965	0.0483976	0.253886	0.140615	-1	0.0850229	0.01	0.0425114	0	0.506213	0	0.595814	0.01	0.0170046	0.320256	0.00469923
99	PTGER1	5731	0	0.552649	0.623358	0.207979	0.479558	0.0725965	-1	0.0850229	0.624406	0.0137345	0	0.506213	0.613925	0.0771746	0.78783	0.000654022	0.49498	0.0047095
100	NEU1	4758	0	0.552649	0.999944	0.0490517	0.628461	0.0523218	0.246383	0.000654022	0.01	0.0425114	0	0.506213	0.905904	0.0274689	0	0.510137	0.354576	0.00492109
101	ARHGDIA	396	0.306001	0.0719424	1	0.0268149	0.623742	0.0529758	0	0.505559	0.01	0.0425114	0	0.506213	0.85603	0.0340092	0.197437	0.00981033	0.3828	0.00547227
102	RUNX3	864	0	0.552649	1	0.0268149	0.175838	0.196207	-1	0.0850229	0.551565	0.0156965	0	0.506213	0.98025	0.0183126	0.0766467	0.0111184	0.399161	0.00562895
103	MAL	4118	0.620956	0.0327011	0.998487	0.0817528	0.922504	0.0137345	-1	0.0850229	0.01	0.0425114	0	0.506213	0	0.595814	0.0187655	0.0156965	0.367353	0.00666443
104	TNS1	7145	0.367577	0.0497057	0.443612	0.226946	0.986701	0.00261609	-1	0.0850229	0.550497	0.0176586	0	0.506213	0.0151105	0.191629	-1	0.151733	0.448957	0.00675758
105	KLF4	9314	0.353232	0.0523218	1	0.0268149	0.304103	0.115108	-1	0.0850229	0.836275	0.0124264	0	0.506213	0.98834	0.0156965	0	0.510137	0.498252	0.00690707
106	ENG	2022	0.850305	0.00784827	1	0.0268149	0.847639	0.0222368	0	0.505559	0.274145	0.0228908	0	0.506213	0.678017	0.058208	0	0.510137	0.474439	0.00733849
107	CD63	967	0.362033	0.0503597	0.999849	0.0568999	0.675561	0.0497057	-1	0.0850229	0.01	0.0425114	0	0.506213	1	0.00654022	0	0.510137	0.43536	0.00752003
108	MMP8	4317	0	0.552649	0.908149	0.141269	0.01	0.277305	-1	0.0850229	0.877232	0.00915631	0.397954	0.0058862	0.905461	0.0274689	0	0.510137	0.488942	0.00894447
109	CRMP1	1400	0.0680554	0.0784827	0.997981	0.0843689	0.839624	0.0235448	-1	0.0850229	0.127781	0.0261609	0	0.506213	0.673607	0.058862	-1	0.151733	0.475865	0.00934905
110	TXNIP	10628	0.524995	0.0385873	0.999997	0.0333551	0.122648	0.216481	-1	0.0850229	0.94916	0.0058862	0	0.506213	0.730786	0.0542838	0	0.510137	0.493095	0.0101374
111	NDRG2	57447	0	0.552649	0.999918	0.0503597	0.928306	0.0130804	-1	0.0850229	0.01	0.0425114	0	0.506213	1	0.00654022	0	0.510137	0.419752	0.0106247
112	NKX2-1	7080	0.307274	0.0686723	1	0.0268149	0.181698	0.187704	0	0.505559	0.891838	0.00850229	0	0.506213	1	0.00654022	0	0.510137	0.422601	0.0111066
113	RASAL2	9462	0.306001	0.0719424	0.999992	0.0379333	0.681127	0.0483976	-1	0.0850229	0.96628	0.00457816	0	0.506213	0.0151105	0.191629	0	0.510137	0.439476	0.0111625
114	DPYSL3	1809	0.0680554	0.0784827	0.999998	0.0327011	0.935695	0.0117724	-1	0.0850229	-1	0.136037	0	0.506213	0.453228	0.10399	-1	0.151733	0.535395	0.0115462
115	MIR200B	406984	-1	0.323741	0.999998	0.0327011	-1	0.329627	-1	0.0850229	-1	0.136037	0	0.506213	0.95019	0.0209287	0.275458	0.00784827	0.416745	0.0123464
116	SENP2	59343	0.0680554	0.0784827	1	0.0268149	0.391286	0.0981033	-1	0.0850229	0.421495	0.0196207	0	0.506213	0.27764	0.132112	-1	0.151733	0.401292	0.0125296
117	CYR61	3491	0.748412	0.0189666	1	0.0268149	0.01	0.277305	-1	0.0850229	0.127781	0.0261609	0	0.506213	0.800728	0.0431655	0	0.510137	0.39729	0.012532
118	NAA10	8260	0.554868	0.0353172	0.18834	0.247874	0.370004	0.104644	0.246383	0.000654022	-1	0.136037	0	0.506213	0.118274	0.171354	0	0.510137	0.27845	0.0126733
119	TNFSF10	8743	0.312075	0.0627861	1	0.0268149	0.461425	0.0909091	-1	0.0850229	0.734988	0.0124264	0	0.506213	0.524585	0.088947	0	0.510137	0.461825	0.0128093
120	LIFR	3977	0.31189	0.0660562	0.999811	0.058862	0.475388	0.0784827	0	0.505559	0.01	0.0425114	0	0.506213	0.328575	0.12361	0.01	0.0170046	0.29755	0.0160789
121	TNFRSF10B	8795	0.0680554	0.0784827	0.999999	0.0327011	0.210788	0.147155	0	0.505559	-1	0.136037	0.625226	0.00327011	0.121569	0.171354	0	0.510137	0.345461	0.0164401
122	HOXA10	3206	0.307274	0.0686723	0.996939	0.0863309	0.183222	0.18705	-1	0.0850229	0.305783	0.0222368	0	0.506213	0.998562	0.0137345	0	0.510137	0.399147	0.0164491
123	EPHB6	2051	0.687284	0.0255069	0.969883	0.117724	0.475388	0.0784827	-1	0.0850229	0.01	0.0425114	0	0.506213	0.0127843	0.191629	-1	0.151733	0.378428	0.0198144
124	GPR68	8111	0	0.552649	1	0.0268149	0.479558	0.0725965	-1	0.0850229	0.361756	0.0202747	0	0.506213	0.317733	0.124264	-1	0.151733	0.400832	0.0223823
125	IVNS1ABP	10625	0	0.552649	0.998628	0.0810988	0.36852	0.107914	-1	0.0850229	0.127781	0.0261609	0	0.506213	0.0521881	0.191629	0.01	0.0170046	0.247723	0.0224022
126	ARHGDIB	397	0.306001	0.0719424	0.999997	0.0333551	0.322951	0.113146	-1	0.0850229	0.01	0.0425114	0	0.506213	0.557054	0.0843689	0	0.510137	0.340759	0.0239187
127	MYO18B	84700	0.366313	0.0497057	0.819412	0.16416	0.639624	0.0510137	-1	0.0850229	0.01	0.0425114	0	0.506213	0.0151105	0.191629	-1	0.151733	0.340679	0.0242149
128	MAGED1	9500	0	0.552649	1	0.0268149	0.240516	0.146501	-1	0.0850229	0.127781	0.0261609	0	0.506213	0.946409	0.0215827	0	0.510137	0.334448	0.0259248
129	MIR200A	406983	-1	0.323741	0.999998	0.0327011	-1	0.329627	-1	0.0850229	-1	0.136037	0	0.506213	0.999909	0.00915631	-1	0.151733	0.499978	0.026411
130	DICER1	23405	0	0.552649	1	0.0268149	0.77456	0.0372793	0	0.505559	0.360501	0.0209287	0	0.506213	0.964376	0.0196207	0	0.510137	0.389636	0.0268045
131	SPDEF	25803	0	0.552649	0.999993	0.0379333	0.0309774	0.23087	-1	0.0850229	0.305783	0.0222368	0	0.506213	0.995333	0.0137345	0	0.510137	0.333489	0.0276718
132	PAX5	5079	0	0.552649	0.999763	0.0621321	0.183447	0.18705	-1	0.0850229	0.603975	0.0150425	0	0.506213	0.981276	0.0183126	0	0.510137	0.396843	0.0294531
133	CERS2	29956	0	0.552649	0.869321	0.152387	0.473514	0.0791367	-1	0.0850229	0.942295	0.0058862	0	0.506213	0.138072	0.161543	-1	0.151733	0.453294	0.0301056
134	MIRLET7A1	406881	-1	0.323741	0.999998	0.0327011	-1	0.329627	-1	0.0850229	-1	0.136037	0	0.506213	0.972773	0.0183126	-1	0.151733	0.493147	0.0335706
135	PLA2G2A	5320	0	0.552649	0.986209	0.10399	0.473514	0.0791367	0	0.505559	-1	0.136037	0	0.506213	0.79926	0.0438195	0.10834	0.00981033	0.352707	0.0357236
136	THRB	7068	0.307274	0.0686723	0.999995	0.0366252	0.175838	0.196207	0	0.505559	0.94916	0.0058862	0	0.506213	0.0378345	0.191629	0	0.510137	0.328348	0.0365317
137	AES	166	0	0.552649	0.999999	0.028777	0.0309774	0.23087	-1	0.0850229	0.01	0.0425114	0	0.506213	0.943625	0.0215827	0	0.510137	0.287483	0.0367525
138	MIR30A	407029	-1	0.323741	0.999998	0.0327011	-1	0.329627	-1	0.0850229	-1	0.136037	0	0.506213	0	0.595814	0.417684	0.00719424	0.139228	0.038929
139	IRF8	3394	0	0.552649	0.999646	0.0680183	0.253886	0.140615	0	0.505559	0.979733	0.00130804	0	0.506213	0.391258	0.115108	0	0.510137	0.357369	0.0412519
140	TYK2	7297	0.784817	0.0124264	0.969716	0.117724	0.322951	0.113146	0	0.505559	0.127781	0.0261609	0	0.506213	0.0100785	0.191629	0	0.510137	0.290085	0.0418385
141	MIR34B	407041	-1	0.323741	0.999998	0.0327011	-1	0.329627	-1	0.0850229	-1	0.136037	0	0.506213	0	0.595814	0.182088	0.00981033	0.0606961	0.0432388
142	MIR99A	407055	-1	0.323741	0.999998	0.0327011	-1	0.329627	-1	0.0850229	-1	0.136037	0	0.506213	0	0.595814	0.182088	0.00981033	0.0606961	0.0432388
143	MIR155	406947	-1	0.323741	0.999998	0.0327011	-1	0.329627	-1	0.0850229	-1	0.136037	0	0.506213	0	0.595814	0.182088	0.00981033	0.0606961	0.0432388
144	MIR205	406988	-1	0.323741	0.999998	0.0327011	-1	0.329627	-1	0.0850229	-1	0.136037	0	0.506213	0	0.595814	0.199145	0.00981033	0.0663818	0.0432388
145	MIR31	407035	-1	0.323741	0.999998	0.0327011	-1	0.329627	-1	0.0850229	-1	0.136037	0	0.506213	0	0.595814	0.182088	0.00981033	0.0606961	0.0432388
146	GAS1	2619	0	0.552649	1	0.0268149	0.464668	0.0902551	-1	0.0850229	0.127781	0.0261609	0	0.506213	0.0579074	0.191629	0	0.510137	0.26187	0.0463909
147	FOXO4	4303	0.718376	0.0202747	0.999992	0.0379333	0.122648	0.216481	0	0.505559	0.01	0.0425114	0	0.506213	0	0.595814	-1	0.151733	0.264432	0.0480749
148	MIR34A	407040	-1	0.323741	0.999998	0.0327011	-1	0.329627	-1	0.0850229	-1	0.136037	0	0.506213	0.986339	0.0163506	0	0.510137	0.331049	0.0487205
149	HDAC10	83933	0.307274	0.0686723	0.99852	0.0817528	0.181698	0.187704	-1	0.0850229	-1	0.136037	0	0.506213	0.0847712	0.191629	-1	0.151733	0.355878	0.0495628
150	MIR10A	406902	-1	0.323741	0.999998	0.0327011	-1	0.329627	-1	0.0850229	-1	0.136037	0	0.506213	0	0.595814	0.0187655	0.0156965	0.00625517	0.0506163
151	MIR126	406913	-1	0.323741	0.999998	0.0327011	-1	0.329627	-1	0.0850229	-1	0.136037	0	0.506213	0	0.595814	0.0187655	0.0156965	0.00625517	0.0506163
152	MIR146A	406938	-1	0.323741	0.999998	0.0327011	-1	0.329627	-1	0.0850229	-1	0.136037	0	0.506213	0	0.595814	0.0187655	0.0156965	0.00625517	0.0506163
153	GPC5	2262	0.0680554	0.0784827	0.848745	0.158927	0.512428	0.0673643	-1	0.0850229	0.49101	0.0176586	0	0.506213	0	0.595814	0	0.510137	0.284681	0.050881
154	FBXO8	26269	0	0.552649	0.999976	0.0457816	0.488393	0.0712884	-1	0.0850229	-1	0.136037	0	0.506213	0.239325	0.134075	-1	0.151733	0.395518	0.0526276
155	CREB3L1	90993	0	0.552649	0.979255	0.111184	0.473514	0.0791367	-1	0.0850229	0.551565	0.0156965	0	0.506213	0	0.595814	-1	0.151733	0.335776	0.0585727
156	RND3	390	0	0.552649	0.99976	0.0627861	0.191499	0.179856	-1	0.0850229	0.01	0.0425114	0	0.506213	0.0378345	0.191629	-1	0.151733	0.232649	0.0607578
157	IDH1	3417	0.31189	0.0660562	0.991936	0.0954872	0.122648	0.216481	0	0.505559	0.01	0.0425114	0	0.506213	0.69609	0.057554	0	0.510137	0.284352	0.0664219
158	MIR9-1	407046	-1	0.323741	0.999998	0.0327011	-1	0.329627	-1	0.0850229	-1	0.136037	0	0.506213	0.696264	0.057554	0	0.510137	0.278142	0.0736418
159	PTGER3	5733	0	0.552649	0.998092	0.0843689	0.461425	0.0909091	-1	0.0850229	0.01	0.0425114	0	0.506213	0.0391214	0.191629	0	0.510137	0.238323	0.0793894
160	SEMA3F	6405	0	0.552649	0.999918	0.0503597	0.01	0.277305	-1	0.0850229	0.127781	0.0261609	0	0.506213	0.0127843	0.191629	0	0.510137	0.178687	0.0823242
161	NTSR1	4923	0	0.552649	0.427274	0.228908	0.512428	0.0673643	-1	0.0850229	0.01	0.0425114	0	0.506213	0.208026	0.141269	0	0.510137	0.23317	0.0899593
162	MIR9-2	407047	-1	0.323741	0.999998	0.0327011	-1	0.329627	-1	0.0850229	-1	0.136037	0	0.506213	0	0.595814	-1	0.151733	0	0.10509
163	MIR7-1	407043	-1	0.323741	0.999998	0.0327011	-1	0.329627	-1	0.0850229	-1	0.136037	0	0.506213	0	0.595814	-1	0.151733	0	0.10509
164	MIR133B	442890	-1	0.323741	0.999998	0.0327011	-1	0.329627	-1	0.0850229	-1	0.136037	0	0.506213	0	0.595814	-1	0.151733	0	0.10509
165	MIRLET7C	406885	-1	0.323741	0.999998	0.0327011	-1	0.329627	-1	0.0850229	-1	0.136037	0	0.506213	0	0.595814	-1	0.151733	0	0.10509
166	MIR124-1	406907	-1	0.323741	0.999998	0.0327011	-1	0.329627	-1	0.0850229	-1	0.136037	0	0.506213	0	0.595814	-1	0.151733	0	0.10509
167	MIR140	406932	-1	0.323741	0.999998	0.0327011	-1	0.329627	-1	0.0850229	-1	0.136037	0	0.506213	0	0.595814	-1	0.151733	0	0.10509
168	MIR194-2	406970	-1	0.323741	0.999998	0.0327011	-1	0.329627	-1	0.0850229	-1	0.136037	0	0.506213	0	0.595814	-1	0.151733	0	0.10509
169	MIR194-1	406969	-1	0.323741	0.999998	0.0327011	-1	0.329627	-1	0.0850229	-1	0.136037	0	0.506213	0	0.595814	-1	0.151733	0	0.10509
170	MIR451A	574411	-1	0.323741	0.999998	0.0327011	-1	0.329627	-1	0.0850229	-1	0.136037	0	0.506213	0	0.595814	-1	0.151733	0	0.10509
171	MIR33A	407039	-1	0.323741	0.999998	0.0327011	-1	0.329627	-1	0.0850229	-1	0.136037	0	0.506213	0	0.595814	-1	0.151733	0	0.10509
172	CASP5	838	0	0.552649	0.959313	0.122302	0.181699	0.187704	-1	0.0850229	-1	0.136037	0	0.506213	0.0391214	0.191629	-1	0.151733	0.271787	0.110295
173	MED23	9439	0	0.552649	0.623318	0.207979	0.181698	0.187704	0	0.505559	0.127781	0.0261609	0	0.506213	0.853251	0.0340092	0	0.510137	0.252838	0.11545
174	ST6GALNAC2	10610	0	0.552649	0.377154	0.236102	0.27909	0.12034	-1	0.0850229	0.01	0.0425114	0	0.506213	0.100408	0.18051	0	0.510137	0.174299	0.117381
175	MIR335	442904	-1	0.323741	0.999998	0.0327011	-1	0.329627	-1	0.0850229	-1	0.136037	0	0.506213	0	0.595814	0	0.510137	0	0.151681
176	MIR137	406928	-1	0.323741	0.999998	0.0327011	-1	0.329627	-1	0.0850229	-1	0.136037	0	0.506213	0	0.595814	0	0.510137	0	0.151681
177	MIR195	406971	-1	0.323741	0.999998	0.0327011	-1	0.329627	-1	0.0850229	-1	0.136037	0	0.506213	0	0.595814	0	0.510137	0	0.151681
178	MIR29C	407026	-1	0.323741	0.999998	0.0327011	-1	0.329627	-1	0.0850229	-1	0.136037	0	0.506213	0	0.595814	0	0.510137	0	0.151681
179	RHOBTB2	23221	0	0.552649	0.705998	0.198169	0.197879	0.166122	-1	0.0850229	-1	0.136037	0	0.506213	0.0391214	0.191629	0	0.510137	0.205985	0.176339
180	PPAPDC1B	84513	0	0.552649	0.191886	0.247874	0.210788	0.163506	-1	0.0850229	-1	0.136037	0	0.506213	0	0.595814	-1	0.151733	0.129767	0.183027
181	TRPM1	4308	0	0.552649	0.998389	0.0824068	0.461425	0.0909091	0	0.505559	0.01	0.0425114	0	0.506213	0	0.595814	0	0.510137	0.183827	0.190688
182	BHLHE41	79365	0.307274	0.0686723	0.990669	0.0967953	0.0309774	0.23087	0	0.505559	-1	0.136037	0	0.506213	0	0.595814	0	0.510137	0.190511	0.200113
183	WHSC1L1	54904	0	0.552649	0.860404	0.155657	0.177921	0.195553	0	0.505559	-1	0.136037	0	0.506213	0	0.595814	0	0.510137	0.157929	0.374134
