# Supplementary material for: An evidence-based knowledgebase of metastasis suppressors to identify key pathways relevant to cancer metastasis
Source: Sci Rep. 2015 Oct 21;5:15478. doi: 10.1038/srep15478 (PMC4614344; doi:10.1038/srep15478)
Supplement: Table S7 [file srep15478-s8.xls]

## Sheet: Sheet1
Title: An evidence-based knowledgebase of metastasis suppressors to identify key pathways relevant to cancer metastasis
Authors: Min Zhao, Zhe Li, Hong Qu
Table S7. The significantly enriched annotations in the top 100 ranked MSGs.
Category	ID	Name	p-value	q-value FDR B&Y	Hit Count in Query List
GO: Biological Process	GO:0008283	cell proliferation	2.298e-24	4.259e-20	49
GO: Biological Process	GO:0042127	regulation of cell proliferation	2.575e-24	4.259e-20	44
GO: Biological Process	GO:0051128	regulation of cellular component organization	4.929e-22	5.434e-18	45
GO: Biological Process	GO:2000026	regulation of multicellular organismal development	5.182e-20	4.285e-16	40
GO: Biological Process	GO:0008285	negative regulation of cell proliferation	4.248e-19	2.81e-15	28
GO: Biological Process	GO:0048468	cell development	6.628e-19	3.654e-15	44
GO: Biological Process	GO:0006915	apoptotic process	1.437e-18	6.598e-15	42
GO: Biological Process	GO:0050793	regulation of developmental process	1.596e-18	6.598e-15	43
GO: Biological Process	GO:0012501	programmed cell death	2.437e-18	8.957e-15	42
GO: Biological Process	GO:0010941	regulation of cell death	3.482e-18	1.152e-14	38
GO: Biological Process	GO:0030162	regulation of proteolysis	1.067e-17	3.208e-14	25
GO: Biological Process	GO:0052547	regulation of peptidase activity	3.148e-17	8.678e-14	22
GO: Biological Process	GO:0044092	negative regulation of molecular function	3.866e-17	9.836e-14	31
GO: Biological Process	GO:0070613	regulation of protein processing	6.394e-17	1.511e-13	25
GO: Biological Process	GO:0050678	regulation of epithelial cell proliferation	8.977e-17	1.979e-13	19
GO: Biological Process	GO:0050673	epithelial cell proliferation	1.078e-16	2.228e-13	20
GO: Biological Process	GO:0052548	regulation of endopeptidase activity	1.615e-16	3.014e-13	21
GO: Biological Process	GO:0060284	regulation of cell development	1.73e-16	3.014e-13	27
GO: Biological Process	GO:0048732	gland development	1.732e-16	3.014e-13	22
GO: Biological Process	GO:0009888	tissue development	4.276e-16	7.072e-13	39
GO: Biological Process	GO:0043086	negative regulation of catalytic activity	6.923e-16	1.09e-12	27
GO: Biological Process	GO:0023056	positive regulation of signaling	1.312e-15	1.973e-12	32
GO: Biological Process	GO:0010647	positive regulation of cell communication	1.587e-15	2.263e-12	32
GO: Biological Process	GO:0042981	regulation of apoptotic process	1.642e-15	2.263e-12	34
GO: Biological Process	GO:0043067	regulation of programmed cell death	2.316e-15	3.063e-12	34
GO: Biological Process	GO:0016485	protein processing	3.162e-15	4.022e-12	25
GO: Biological Process	GO:0051604	protein maturation	5.761e-15	7.057e-12	25
GO: Biological Process	GO:0002009	morphogenesis of an epithelium	1.174e-14	1.387e-11	21
GO: Biological Process	GO:0009967	positive regulation of signal transduction	1.471e-14	1.678e-11	30
GO: Biological Process	GO:0060548	negative regulation of cell death	2.089e-14	2.267e-11	26
GO: Biological Process	GO:0045595	regulation of cell differentiation	2.125e-14	2.267e-11	33
GO: Biological Process	GO:0051130	positive regulation of cellular component organization	2.965e-14	3.065e-11	25
GO: Biological Process	GO:0022603	regulation of anatomical structure morphogenesis	5.073e-14	5.085e-11	25
GO: Biological Process	GO:0048646	anatomical structure formation involved in morphogenesis	6.189e-14	6.021e-11	28
GO: Biological Process	GO:0010466	negative regulation of peptidase activity	6.491e-14	6.134e-11	16
GO: Biological Process	GO:0048729	tissue morphogenesis	8.257e-14	7.586e-11	22
GO: Biological Process	GO:0040007	growth	9.481e-14	8.475e-11	27
GO: Biological Process	GO:0048589	developmental growth	1.043e-13	9.075e-11	18
GO: Biological Process	GO:0032268	regulation of cellular protein metabolic process	1.956e-13	1.659e-10	34
GO: Biological Process	GO:0010648	negative regulation of cell communication	2.371e-13	1.96e-10	27
GO: Biological Process	GO:0042325	regulation of phosphorylation	2.616e-13	2.11e-10	30
GO: Biological Process	GO:0072358	cardiovascular system development	2.744e-13	2.11e-10	26
GO: Biological Process	GO:0072359	circulatory system development	2.744e-13	2.11e-10	26
GO: Biological Process	GO:0022008	neurogenesis	2.824e-13	2.123e-10	32
GO: Biological Process	GO:0016310	phosphorylation	2.98e-13	2.19e-10	37
GO: Biological Process	GO:0035239	tube morphogenesis	3.163e-13	2.243e-10	18
GO: Biological Process	GO:0051094	positive regulation of developmental process	3.194e-13	2.243e-10	26
GO: Biological Process	GO:0010942	positive regulation of cell death	3.255e-13	2.243e-10	20
GO: Biological Process	GO:0001655	urogenital system development	5.429e-13	3.617e-10	17
GO: Biological Process	GO:0019220	regulation of phosphate metabolic process	5.467e-13	3.617e-10	36
GO: Biological Process	GO:0010951	negative regulation of endopeptidase activity	6.147e-13	3.971e-10	15
GO: Biological Process	GO:0048584	positive regulation of response to stimulus	6.243e-13	3.971e-10	33
GO: Biological Process	GO:0060429	epithelium development	6.416e-13	4.004e-10	28
GO: Biological Process	GO:0051174	regulation of phosphorus metabolic process	6.711e-13	4.11e-10	36
GO: Biological Process	GO:0051960	regulation of nervous system development	7.868e-13	4.663e-10	22
GO: Biological Process	GO:0048585	negative regulation of response to stimulus	7.976e-13	4.663e-10	28
GO: Biological Process	GO:0050767	regulation of neurogenesis	8.108e-13	4.663e-10	21
GO: Biological Process	GO:0006928	movement of cell or subcellular component	8.177e-13	4.663e-10	34
GO: Biological Process	GO:0051336	regulation of hydrolase activity	8.627e-13	4.836e-10	29
GO: Biological Process	GO:0051093	negative regulation of developmental process	8.785e-13	4.842e-10	23
GO: Biological Process	GO:0043068	positive regulation of programmed cell death	9.01e-13	4.885e-10	19
GO: Biological Process	GO:0023057	negative regulation of signaling	1.654e-12	8.823e-10	26
GO: Biological Process	GO:0007155	cell adhesion	1.72e-12	9.032e-10	27
GO: Biological Process	GO:0045597	positive regulation of cell differentiation	2.011e-12	1.039e-09	22
GO: Biological Process	GO:0022610	biological adhesion	2.14e-12	1.089e-09	27
GO: Biological Process	GO:0009892	negative regulation of metabolic process	2.496e-12	1.251e-09	35
GO: Biological Process	GO:0051346	negative regulation of hydrolase activity	3.235e-12	1.597e-09	17
GO: Biological Process	GO:0009968	negative regulation of signal transduction	3.764e-12	1.831e-09	25
GO: Biological Process	GO:0002682	regulation of immune system process	5.333e-12	2.556e-09	28
GO: Biological Process	GO:0030850	prostate gland development	5.675e-12	2.681e-09	9
GO: Biological Process	GO:1901700	response to oxygen-containing compound	6.118e-12	2.82e-09	29
GO: Biological Process	GO:0010605	negative regulation of macromolecule metabolic process	6.14e-12	2.82e-09	33
GO: Biological Process	GO:0040011	locomotion	7.238e-12	3.258e-09	31
GO: Biological Process	GO:0043065	positive regulation of apoptotic process	7.306e-12	3.258e-09	18
GO: Biological Process	GO:0044702	single organism reproductive process	7.388e-12	3.258e-09	27
GO: Biological Process	GO:0030198	extracellular matrix organization	8.992e-12	3.913e-09	17
GO: Biological Process	GO:0043062	extracellular structure organization	9.369e-12	4.024e-09	17
GO: Biological Process	GO:0032989	cellular component morphogenesis	9.547e-12	4.048e-09	28
GO: Biological Process	GO:0034330	cell junction organization	1.167e-11	4.886e-09	14
GO: Biological Process	GO:0050680	negative regulation of epithelial cell proliferation	1.227e-11	5.072e-09	11
GO: Biological Process	GO:0000902	cell morphogenesis	1.321e-11	5.394e-09	27
GO: Biological Process	GO:0048699	generation of neurons	1.47e-11	5.93e-09	29
GO: Biological Process	GO:0022414	reproductive process	1.589e-11	6.31e-09	28
GO: Biological Process	GO:0050878	regulation of body fluid levels	1.621e-11	6.31e-09	21
GO: Biological Process	GO:0002576	platelet degranulation	1.622e-11	6.31e-09	10
GO: Biological Process	GO:0097305	response to alcohol	1.662e-11	6.391e-09	15
GO: Biological Process	GO:0045664	regulation of neuron differentiation	1.889e-11	7.175e-09	18
GO: Biological Process	GO:0001775	cell activation	1.909e-11	7.175e-09	24
GO: Biological Process	GO:0009887	organ morphogenesis	2.09e-11	7.768e-09	24
GO: Biological Process	GO:0060562	epithelial tube morphogenesis	2.242e-11	8.239e-09	16
GO: Biological Process	GO:0031399	regulation of protein modification process	2.341e-11	8.508e-09	28
GO: Biological Process	GO:0045216	cell-cell junction organization	2.807e-11	1.009e-08	13
GO: Biological Process	GO:0035295	tube development	3.381e-11	1.202e-08	20
GO: Biological Process	GO:0051726	regulation of cell cycle	3.642e-11	1.281e-08	23
GO: Biological Process	GO:0051049	regulation of transport	3.697e-11	1.287e-08	30
GO: Biological Process	GO:0071310	cellular response to organic substance	3.744e-11	1.29e-08	33
GO: Biological Process	GO:0009719	response to endogenous stimulus	4.321e-11	1.473e-08	29
GO: Biological Process	GO:2000027	regulation of organ morphogenesis	5.006e-11	1.689e-08	12
GO: Biological Process	GO:0051248	negative regulation of protein metabolic process	5.172e-11	1.728e-08	20
GO: Biological Process	GO:0045596	negative regulation of cell differentiation	5.936e-11	1.963e-08	19
GO: Biological Process	GO:0016477	cell migration	8.193e-11	2.683e-08	25
GO: Biological Process	GO:0051674	localization of cell	8.811e-11	2.829e-08	26
GO: Biological Process	GO:0048870	cell motility	8.811e-11	2.829e-08	26
GO: Biological Process	GO:0008284	positive regulation of cell proliferation	9.053e-11	2.879e-08	22
GO: Biological Process	GO:0016049	cell growth	1.001e-10	3.152e-08	17
GO: Biological Process	GO:1902533	positive regulation of intracellular signal transduction	1.025e-10	3.199e-08	21
Pathway	711360	Integrated Pancreatic Cancer Pathway	5.25e-12	3.601e-08	14
GO: Biological Process	GO:0006508	proteolysis	1.273e-10	3.934e-08	28
GO: Biological Process	GO:0007596	blood coagulation	1.499e-10	4.592e-08	18
GO: Biological Process	GO:0050817	coagulation	1.643e-10	4.986e-08	18
GO: Biological Process	GO:0031324	negative regulation of cellular metabolic process	1.706e-10	5.114e-08	31
GO: Biological Process	GO:0001932	regulation of protein phosphorylation	1.716e-10	5.114e-08	24
GO: Biological Process	GO:0007599	hemostasis	1.746e-10	5.124e-08	18
GO: Biological Process	GO:0044093	positive regulation of molecular function	1.751e-10	5.124e-08	30
GO: Biological Process	GO:0009628	response to abiotic stimulus	1.934e-10	5.612e-08	24
GO: Biological Process	GO:1902531	regulation of intracellular signal transduction	1.99e-10	5.724e-08	29
GO: Biological Process	GO:0007507	heart development	2.466e-10	7.032e-08	17
GO: Biological Process	GO:0040008	regulation of growth	3.069e-10	8.677e-08	19
GO: Biological Process	GO:0031328	positive regulation of cellular biosynthetic process	3.113e-10	8.725e-08	29
GO: Biological Process	GO:0030182	neuron differentiation	4.181e-10	1.158e-07	26
GO: Biological Process	GO:0043388	positive regulation of DNA binding	4.2e-10	1.158e-07	7
GO: Biological Process	GO:0006468	protein phosphorylation	4.407e-10	1.205e-07	28
GO: Biological Process	GO:0001568	blood vessel development	4.453e-10	1.207e-07	18
GO: Biological Process	GO:0051129	negative regulation of cellular component organization	4.495e-10	1.209e-07	17
GO: Biological Process	GO:0009891	positive regulation of biosynthetic process	4.963e-10	1.324e-07	29
GO: Biological Process	GO:0035637	multicellular organismal signaling	5.409e-10	1.431e-07	12
GO: Biological Process	GO:0022612	gland morphogenesis	5.648e-10	1.483e-07	10
GO: Biological Process	GO:0042327	positive regulation of phosphorylation	5.705e-10	1.486e-07	21
GO: Biological Process	GO:0051270	regulation of cellular component movement	5.756e-10	1.487e-07	19
GO: Biological Process	GO:0000165	MAPK cascade	6.058e-10	1.541e-07	19
GO: Biological Process	GO:0043408	regulation of MAPK cascade	6.059e-10	1.541e-07	18
GO: Biological Process	GO:0045937	positive regulation of phosphate metabolic process	6.298e-10	1.578e-07	22
GO: Biological Process	GO:0010562	positive regulation of phosphorus metabolic process	6.298e-10	1.578e-07	22
GO: Biological Process	GO:2000145	regulation of cell motility	6.403e-10	1.592e-07	18
Pathway	83105	Pathways in cancer	4.813e-11	1.651e-07	16
GO: Biological Process	GO:0007049	cell cycle	8.053e-10	1.988e-07	29
GO: Biological Process	GO:0061138	morphogenesis of a branching epithelium	8.389e-10	2.055e-07	12
GO: Biological Process	GO:0030030	cell projection organization	8.695e-10	2.115e-07	25
GO: Biological Process	GO:0043069	negative regulation of programmed cell death	8.889e-10	2.146e-07	20
GO: Biological Process	GO:0001944	vasculature development	9.882e-10	2.368e-07	18
GO: Biological Process	GO:0014070	response to organic cyclic compound	1.118e-09	2.66e-07	20
GO: Biological Process	GO:0000904	cell morphogenesis involved in differentiation	1.144e-09	2.702e-07	21
GO: Biological Process	GO:0060560	developmental growth involved in morphogenesis	1.164e-09	2.732e-07	11
GO: Biological Process	GO:0042060	wound healing	1.217e-09	2.834e-07	19
GO: Biological Process	GO:0070848	response to growth factor	1.247e-09	2.884e-07	19
GO: Biological Process	GO:0010557	positive regulation of macromolecule biosynthetic process	1.444e-09	3.316e-07	27
GO: Biological Process	GO:0007417	central nervous system development	1.535e-09	3.501e-07	21
GO: Biological Process	GO:0023014	signal transduction by protein phosphorylation	1.624e-09	3.679e-07	19
GO: Biological Process	GO:0001763	morphogenesis of a branching structure	1.649e-09	3.71e-07	12
GO: Biological Process	GO:0072001	renal system development	1.844e-09	4.121e-07	13
GO: Biological Process	GO:0051099	positive regulation of binding	2.004e-09	4.448e-07	9
GO: Biological Process	GO:0030334	regulation of cell migration	2.046e-09	4.512e-07	17
GO: Biological Process	GO:0030155	regulation of cell adhesion	2.172e-09	4.758e-07	14
GO: Biological Process	GO:0031344	regulation of cell projection organization	2.189e-09	4.763e-07	15
GO: Biological Process	GO:0031175	neuron projection development	2.268e-09	4.902e-07	21
GO: Biological Process	GO:0001525	angiogenesis	2.339e-09	5.023e-07	15
GO: Biological Process	GO:0051098	regulation of binding	2.568e-09	5.48e-07	12
GO: Biological Process	GO:0040012	regulation of locomotion	3.048e-09	6.461e-07	18
GO: Biological Process	GO:0007568	aging	3.748e-09	7.897e-07	12
GO: Biological Process	GO:0043066	negative regulation of apoptotic process	4.36e-09	9.126e-07	19
GO: Biological Process	GO:0045786	negative regulation of cell cycle	4.471e-09	9.3e-07	14
GO: Biological Process	GO:0042552	myelination	4.693e-09	9.701e-07	9
GO: Biological Process	GO:0050679	positive regulation of epithelial cell proliferation	5.262e-09	1.081e-06	10
GO: Biological Process	GO:0003006	developmental process involved in reproduction	5.423e-09	1.107e-06	18
GO: Biological Process	GO:0071363	cellular response to growth factor stimulus	5.684e-09	1.153e-06	18
GO: Biological Process	GO:0007272	ensheathment of neurons	5.959e-09	1.194e-06	9
GO: Biological Process	GO:0008366	axon ensheathment	5.959e-09	1.194e-06	9
GO: Biological Process	GO:0060537	muscle tissue development	6.097e-09	1.215e-06	14
GO: Biological Process	GO:0098602	single organism cell adhesion	6.308e-09	1.249e-06	14
GO: Biological Process	GO:0010629	negative regulation of gene expression	6.551e-09	1.29e-06	23
GO: Biological Process	GO:0007167	enzyme linked receptor protein signaling pathway	6.778e-09	1.326e-06	22
GO: Biological Process	GO:0097285	cell-type specific apoptotic process	6.844e-09	1.331e-06	15
GO: Biological Process	GO:0034329	cell junction assembly	7.02e-09	1.358e-06	11
GO: Biological Process	GO:0008625	extrinsic apoptotic signaling pathway via death domain receptors	7.101e-09	1.365e-06	8
GO: Biological Process	GO:0043281	regulation of cysteine-type endopeptidase activity involved in apoptotic process	7.772e-09	1.486e-06	11
GO: Biological Process	GO:0051101	regulation of DNA binding	8.659e-09	1.646e-06	8
Pathway	P00059	p53 pathway	7.814e-10	1.787e-06	9
GO: Biological Process	GO:0016331	morphogenesis of embryonic epithelium	9.73e-09	1.839e-06	10
GO: Biological Process	GO:0043410	positive regulation of MAPK cascade	1.004e-08	1.887e-06	14
GO: Biological Process	GO:0048608	reproductive structure development	1.036e-08	1.936e-06	15
GO: Biological Process	GO:0001822	kidney development	1.078e-08	1.992e-06	12
GO: Biological Process	GO:0031589	cell-substrate adhesion	1.078e-08	1.992e-06	12
GO: Biological Process	GO:0061458	reproductive system development	1.164e-08	2.138e-06	15
GO: Biological Process	GO:0051173	positive regulation of nitrogen compound metabolic process	1.38e-08	2.521e-06	26
GO: Biological Process	GO:2000116	regulation of cysteine-type endopeptidase activity	1.4e-08	2.543e-06	11
Pathway	106050	Platelet degranulation	1.52e-09	2.608e-06	9
GO: Biological Process	GO:0019226	transmission of nerve impulse	1.545e-08	2.793e-06	10
Pathway	106028	Hemostasis	2.469e-09	2.914e-06	17
Pathway	106048	Response to elevated platelet cytosolic Ca2+	2.548e-09	2.914e-06	9
GO: Biological Process	GO:0060512	prostate gland morphogenesis	1.766e-08	3.174e-06	6
GO: Biological Process	GO:0031346	positive regulation of cell projection organization	1.853e-08	3.313e-06	11
GO: Biological Process	GO:0032269	negative regulation of cellular protein metabolic process	1.953e-08	3.473e-06	16
GO: Biological Process	GO:0048565	digestive tract development	2.048e-08	3.622e-06	9
GO: Biological Process	GO:1902532	negative regulation of intracellular signal transduction	2.442e-08	4.297e-06	13
GO: Biological Process	GO:0048666	neuron development	2.592e-08	4.537e-06	21
GO: Biological Process	GO:0030168	platelet activation	2.781e-08	4.841e-06	11
GO: Biological Process	GO:0045944	positive regulation of transcription from RNA polymerase II promoter	3.003e-08	5.199e-06	20
Pathway	83055	p53 signaling pathway	5.634e-09	5.522e-06	8
GO: Biological Process	GO:0048514	blood vessel morphogenesis	3.225e-08	5.555e-06	15
Pathway	782000	Proteoglycans in cancer	6.637e-09	5.691e-06	12
GO: Biological Process	GO:0010628	positive regulation of gene expression	3.402e-08	5.83e-06	24
GO: Biological Process	GO:0051240	positive regulation of multicellular organismal process	3.681e-08	6.276e-06	17
GO: Biological Process	GO:0033043	regulation of organelle organization	3.766e-08	6.387e-06	18
GO: Biological Process	GO:0019228	neuronal action potential	4.156e-08	6.978e-06	9
GO: Biological Process	GO:0055123	digestive system development	4.156e-08	6.978e-06	9
GO: Biological Process	GO:0034332	adherens junction organization	4.196e-08	7.009e-06	8
GO: Biological Process	GO:0035148	tube formation	5.297e-08	8.804e-06	9
GO: Biological Process	GO:0072073	kidney epithelium development	5.622e-08	9.297e-06	9
GO: Biological Process	GO:0043085	positive regulation of catalytic activity	5.882e-08	9.678e-06	24
GO: Biological Process	GO:0043549	regulation of kinase activity	5.941e-08	9.727e-06	18
GO: Biological Process	GO:0072163	mesonephric epithelium development	6.633e-08	1.075e-05	8
GO: Biological Process	GO:0072164	mesonephric tubule development	6.633e-08	1.075e-05	8
GO: Biological Process	GO:0051259	protein oligomerization	6.737e-08	1.087e-05	14
GO: Biological Process	GO:0060341	regulation of cellular localization	7.154e-08	1.149e-05	20
GO: Biological Process	GO:0001667	ameboidal-type cell migration	8.191e-08	1.309e-05	11
GO: Biological Process	GO:0010975	regulation of neuron projection development	8.488e-08	1.35e-05	12
GO: Biological Process	GO:0001501	skeletal system development	8.817e-08	1.395e-05	14
GO: Biological Process	GO:0001823	mesonephros development	8.863e-08	1.396e-05	8
GO: Biological Process	GO:0032940	secretion by cell	9.236e-08	1.448e-05	19
GO: Biological Process	GO:0016337	single organismal cell-cell adhesion	1.004e-07	1.566e-05	12
GO: Biological Process	GO:0051050	positive regulation of transport	1.026e-07	1.592e-05	17
GO: Biological Process	GO:0010769	regulation of cell morphogenesis involved in differentiation	1.157e-07	1.789e-05	11
GO: Biological Process	GO:0080134	regulation of response to stress	1.231e-07	1.894e-05	20
GO: Biological Process	GO:0045859	regulation of protein kinase activity	1.251e-07	1.915e-05	17
GO: Biological Process	GO:0001508	action potential	1.302e-07	1.985e-05	10
GO: Biological Process	GO:0046903	secretion	1.422e-07	2.157e-05	20
GO: Biological Process	GO:0045893	positive regulation of transcription, DNA-templated	1.451e-07	2.192e-05	22
GO: Biological Process	GO:0030510	regulation of BMP signaling pathway	1.51e-07	2.27e-05	7
GO: Biological Process	GO:1901701	cellular response to oxygen-containing compound	1.628e-07	2.436e-05	18
GO: Biological Process	GO:0045935	positive regulation of nucleobase-containing compound metabolic process	1.636e-07	2.437e-05	24
GO: Biological Process	GO:0009894	regulation of catabolic process	1.681e-07	2.494e-05	19
GO: Biological Process	GO:0010035	response to inorganic substance	1.773e-07	2.618e-05	13
GO: Biological Process	GO:0097306	cellular response to alcohol	1.797e-07	2.629e-05	7
GO: Biological Process	GO:0021782	glial cell development	1.797e-07	2.629e-05	7
GO: Biological Process	GO:0006935	chemotaxis	2.049e-07	2.985e-05	16
Pathway	576262	Extracellular matrix organization	3.96e-08	3.019e-05	12
GO: Biological Process	GO:0042493	response to drug	2.09e-07	3.02e-05	13
GO: Biological Process	GO:0042330	taxis	2.091e-07	3.02e-05	16
Pathway	106034	Platelet activation, signaling and aggregation	4.447e-08	3.051e-05	11
GO: Biological Process	GO:0010564	regulation of cell cycle process	2.148e-07	3.089e-05	14
GO: Biological Process	GO:0009611	response to wounding	2.335e-07	3.343e-05	22
GO: Biological Process	GO:0065003	macromolecular complex assembly	2.361e-07	3.366e-05	23
GO: Biological Process	GO:0007160	cell-matrix adhesion	2.529e-07	3.59e-05	9
GO: Biological Process	GO:1902680	positive regulation of RNA biosynthetic process	2.569e-07	3.631e-05	22
GO: Biological Process	GO:0014706	striated muscle tissue development	2.586e-07	3.639e-05	12
GO: Biological Process	GO:2000146	negative regulation of cell motility	2.655e-07	3.721e-05	9
GO: Biological Process	GO:0001558	regulation of cell growth	2.745e-07	3.831e-05	12
GO: Biological Process	GO:0010720	positive regulation of cell development	2.879e-07	3.988e-05	10
GO: Biological Process	GO:0071900	regulation of protein serine/threonine kinase activity	2.882e-07	3.988e-05	13
GO: Biological Process	GO:0043217	myelin maintenance	3.01e-07	4.132e-05	4
GO: Biological Process	GO:0072176	nephric duct development	3.01e-07	4.132e-05	4
GO: Biological Process	GO:0097191	extrinsic apoptotic signaling pathway	3.242e-07	4.431e-05	10
GO: Biological Process	GO:0051254	positive regulation of RNA metabolic process	3.456e-07	4.704e-05	22
GO: Biological Process	GO:0051271	negative regulation of cellular component movement	3.533e-07	4.769e-05	9
GO: Biological Process	GO:0010001	glial cell differentiation	3.533e-07	4.769e-05	9
GO: Biological Process	GO:0009790	embryo development	3.624e-07	4.873e-05	20
GO: Biological Process	GO:0006357	regulation of transcription from RNA polymerase II promoter	3.659e-07	4.899e-05	25
GO: Biological Process	GO:0010631	epithelial cell migration	3.701e-07	4.916e-05	9
GO: Biological Process	GO:0090132	epithelium migration	3.701e-07	4.916e-05	9
GO: Biological Process	GO:0043933	macromolecular complex subunit organization	3.828e-07	5.064e-05	26
GO: Biological Process	GO:0001838	embryonic epithelial tube formation	3.853e-07	5.077e-05	8
GO: Biological Process	GO:0090287	regulation of cellular response to growth factor stimulus	3.877e-07	5.088e-05	9
GO: Biological Process	GO:0045321	leukocyte activation	4.016e-07	5.25e-05	16
GO: Biological Process	GO:0072175	epithelial tube formation	4.081e-07	5.314e-05	8
GO: Biological Process	GO:0051338	regulation of transferase activity	4.123e-07	5.348e-05	18
Pathway	137939	Direct p53 effectors	8.585e-08	5.354e-05	9
GO: Biological Process	GO:0006461	protein complex assembly	4.179e-07	5.399e-05	21
GO: Biological Process	GO:0070271	protein complex biogenesis	4.296e-07	5.529e-05	21
GO: Biological Process	GO:0060688	regulation of morphogenesis of a branching structure	4.337e-07	5.56e-05	6
GO: Biological Process	GO:0051222	positive regulation of protein transport	4.411e-07	5.633e-05	10
GO: Biological Process	GO:0097190	apoptotic signaling pathway	4.583e-07	5.83e-05	15
GO: Biological Process	GO:0090130	tissue migration	4.652e-07	5.895e-05	9
GO: Biological Process	GO:0051247	positive regulation of protein metabolic process	4.784e-07	6.039e-05	20
GO: Biological Process	GO:0032270	positive regulation of cellular protein metabolic process	4.982e-07	6.265e-05	19
GO: Biological Process	GO:0061209	cell proliferation involved in mesonephros development	5.078e-07	6.362e-05	3
GO: Biological Process	GO:0048545	response to steroid hormone	5.172e-07	6.456e-05	12
GO: Biological Process	GO:0060740	prostate gland epithelium morphogenesis	5.522e-07	6.866e-05	5
GO: Biological Process	GO:0071495	cellular response to endogenous stimulus	5.626e-07	6.969e-05	19
GO: Biological Process	GO:0002573	myeloid leukocyte differentiation	5.808e-07	7.167e-05	9
GO: Biological Process	GO:0002521	leukocyte differentiation	6.155e-07	7.568e-05	13
GO: Biological Process	GO:0090092	regulation of transmembrane receptor protein serine/threonine kinase signaling pathway	6.335e-07	7.761e-05	9
Pathway	852705	MicroRNAs in cancer	1.39e-07	7.945e-05	12
GO: Biological Process	GO:0070201	regulation of establishment of protein localization	6.945e-07	8.476e-05	13
GO: Biological Process	GO:0030879	mammary gland development	7.069e-07	8.596e-05	8
GO: Biological Process	GO:0071822	protein complex subunit organization	7.188e-07	8.708e-05	24
GO: Biological Process	GO:0048863	stem cell differentiation	7.672e-07	9.261e-05	11
GO: Biological Process	GO:0022604	regulation of cell morphogenesis	8.201e-07	9.833e-05	12
GO: Biological Process	GO:0060442	branching involved in prostate gland morphogenesis	8.205e-07	9.833e-05	4
GO: Biological Process	GO:0061061	muscle structure development	8.418e-07	0.0001005	14
Pathway	198780	Senescence and Autophagy	2.072e-07	0.0001021	8
Pathway	137954	Arf6 trafficking events	2.083e-07	0.0001021	6
GO: Biological Process	GO:0010721	negative regulation of cell development	8.704e-07	0.0001036	8
GO: Biological Process	GO:0014003	oligodendrocyte development	8.795e-07	0.0001043	5
GO: Biological Process	GO:0001666	response to hypoxia	9.083e-07	0.0001073	10
GO: Biological Process	GO:0072006	nephron development	9.349e-07	0.00011	7
GO: Biological Process	GO:0051223	regulation of protein transport	9.598e-07	0.0001126	12
GO: Biological Process	GO:0007346	regulation of mitotic cell cycle	1.011e-06	0.000118	12
GO: Biological Process	GO:0055002	striated muscle cell development	1.013e-06	0.000118	8
GO: Biological Process	GO:0043009	chordate embryonic development	1.033e-06	0.0001198	15
GO: Biological Process	GO:0036293	response to decreased oxygen levels	1.042e-06	0.0001205	10
GO: Biological Process	GO:0001657	ureteric bud development	1.065e-06	0.0001228	7
GO: Biological Process	GO:0048812	neuron projection morphogenesis	1.093e-06	0.0001256	15
GO: Biological Process	GO:0003008	system process	1.119e-06	0.0001281	27
Pathway	219801	Integrated Breast Cancer Pathway	2.838e-07	0.0001298	9
GO: Biological Process	GO:0009792	embryo development ending in birth or egg hatching	1.224e-06	0.0001396	15
Pathway	835387	guanosine deoxyribonucleotides de novo biosynthesis	3.669e-07	0.0001481	4
Pathway	835388	adenosine deoxyribonucleotides de novo biosynthesis	3.669e-07	0.0001481	4
GO: Biological Process	GO:0040013	negative regulation of locomotion	1.328e-06	0.0001509	9
GO: Biological Process	GO:0051172	negative regulation of nitrogen compound metabolic process	1.332e-06	0.0001509	20
GO: Biological Process	GO:0002088	lens development in camera-type eye	1.364e-06	0.000154	6
GO: Biological Process	GO:0050768	negative regulation of neurogenesis	1.372e-06	0.0001543	7
GO: Biological Process	GO:1901342	regulation of vasculature development	1.435e-06	0.0001609	9
GO: Biological Process	GO:0060675	ureteric bud morphogenesis	1.486e-06	0.000166	6
GO: Biological Process	GO:0001841	neural tube formation	1.551e-06	0.0001727	7
GO: Biological Process	GO:0009725	response to hormone	1.647e-06	0.0001822	17
GO: Biological Process	GO:0045667	regulation of osteoblast differentiation	1.647e-06	0.0001822	7
GO: Biological Process	GO:0070482	response to oxygen levels	1.652e-06	0.0001822	10
GO: Biological Process	GO:0042063	gliogenesis	1.673e-06	0.0001838	9
GO: Biological Process	GO:0006955	immune response	1.794e-06	0.0001965	22
GO: Biological Process	GO:0055001	muscle cell development	1.803e-06	0.0001968	8
GO: Biological Process	GO:0001933	negative regulation of protein phosphorylation	1.876e-06	0.0002041	10
GO: Biological Process	GO:0031400	negative regulation of protein modification process	1.931e-06	0.0002094	12
GO: Biological Process	GO:0045892	negative regulation of transcription, DNA-templated	1.988e-06	0.0002149	18
GO: Biological Process	GO:0070997	neuron death	1.998e-06	0.0002152	10
GO: Biological Process	GO:0043588	skin development	2.03e-06	0.000218	11
GO: Biological Process	GO:0031401	positive regulation of protein modification process	2.045e-06	0.0002189	17
GO: Biological Process	GO:0021915	neural tube development	2.162e-06	0.0002307	8
GO: Biological Process	GO:0042592	homeostatic process	2.185e-06	0.0002323	22
GO: Biological Process	GO:0044057	regulation of system process	2.227e-06	0.0002361	12
GO: Biological Process	GO:0006366	transcription from RNA polymerase II promoter	2.251e-06	0.0002379	25
GO: Biological Process	GO:0071559	response to transforming growth factor beta	2.335e-06	0.000246	9
GO: Biological Process	GO:0031327	negative regulation of cellular biosynthetic process	2.352e-06	0.000247	20
GO: Biological Process	GO:0045926	negative regulation of growth	2.51e-06	0.0002627	9
GO: Biological Process	GO:2000113	negative regulation of cellular macromolecule biosynthetic process	2.521e-06	0.0002631	19
GO: Biological Process	GO:0030336	negative regulation of cell migration	2.58e-06	0.0002683	8
GO: Biological Process	GO:1902679	negative regulation of RNA biosynthetic process	2.64e-06	0.0002738	18
GO: Biological Process	GO:0043627	response to estrogen	2.814e-06	0.0002908	8
GO: Biological Process	GO:0030100	regulation of endocytosis	2.937e-06	0.0003026	8
Pathway	198810	TGF Beta Signaling Pathway	8.128e-07	0.0003098	6
GO: Biological Process	GO:0090100	positive regulation of transmembrane receptor protein serine/threonine kinase signaling pathway	3.037e-06	0.0003119	6
GO: Biological Process	GO:0009890	negative regulation of biosynthetic process	3.057e-06	0.000313	20
GO: Biological Process	GO:1902105	regulation of leukocyte differentiation	3.102e-06	0.0003167	9
GO: Biological Process	GO:0001503	ossification	3.173e-06	0.0003229	11
GO: Biological Process	GO:0034612	response to tumor necrosis factor	3.258e-06	0.0003297	7
GO: Biological Process	GO:0033993	response to lipid	3.262e-06	0.0003297	15
GO: Biological Process	GO:0048709	oligodendrocyte differentiation	3.27e-06	0.0003297	6
GO: Biological Process	GO:0010634	positive regulation of epithelial cell migration	3.517e-06	0.0003535	6
GO: Biological Process	GO:0048858	cell projection morphogenesis	3.544e-06	0.0003552	16
GO: Biological Process	GO:0035051	cardiocyte differentiation	3.624e-06	0.000361	7
GO: Biological Process	GO:0022617	extracellular matrix disassembly	3.624e-06	0.000361	7
GO: Biological Process	GO:0000278	mitotic cell cycle	3.817e-06	0.0003791	17
GO: Biological Process	GO:0048754	branching morphogenesis of an epithelial tube	3.937e-06	0.0003898	8
Pathway	P02739	De novo pyrimidine deoxyribonucleotide biosynthesis	1.098e-06	0.0003965	4
GO: Biological Process	GO:0010632	regulation of epithelial cell migration	4.024e-06	0.0003973	7
GO: Biological Process	GO:0045934	negative regulation of nucleobase-containing compound metabolic process	4.073e-06	0.0004009	19
GO: Biological Process	GO:0071407	cellular response to organic cyclic compound	4.205e-06	0.0004113	10
GO: Biological Process	GO:0051253	negative regulation of RNA metabolic process	4.207e-06	0.0004113	18
GO: Biological Process	GO:0002683	negative regulation of immune system process	4.215e-06	0.0004113	9
GO: Biological Process	GO:0030509	BMP signaling pathway	4.237e-06	0.0004122	7
GO: Biological Process	GO:0060687	regulation of branching involved in prostate gland morphogenesis	4.394e-06	0.0004262	3
GO: Biological Process	GO:0030278	regulation of ossification	4.446e-06	0.0004287	8
GO: Biological Process	GO:0009743	response to carbohydrate	4.446e-06	0.0004287	8
GO: Biological Process	GO:0032880	regulation of protein localization	4.567e-06	0.0004391	13
GO: Biological Process	GO:0031329	regulation of cellular catabolic process	4.602e-06	0.0004412	16
GO: Biological Process	GO:0032990	cell part morphogenesis	4.744e-06	0.0004535	16
GO: Biological Process	GO:0010563	negative regulation of phosphorus metabolic process	4.847e-06	0.0004607	11
GO: Biological Process	GO:0045936	negative regulation of phosphate metabolic process	4.847e-06	0.0004607	11
Pathway	782380	pyrimidine deoxyribonucleotides de novo biosynthesis	1.491e-06	0.0004649	4
Pathway	782381	pyrimidine deoxyribonucleotides biosynthesis from CTP	1.491e-06	0.0004649	4
Pathway	907941	guanosine nucleotides de novo biosynthesis	1.491e-06	0.0004649	4
GO: Biological Process	GO:0010558	negative regulation of macromolecule biosynthetic process	4.98e-06	0.0004719	19
GO: Biological Process	GO:1901214	regulation of neuron death	5.135e-06	0.0004853	9
GO: Biological Process	GO:2000677	regulation of transcription regulatory region DNA binding	5.159e-06	0.0004862	4
GO: Biological Process	GO:0043542	endothelial cell migration	5.188e-06	0.0004874	7
Pathway	169353	Validated targets of C-MYC transcriptional repression	1.669e-06	0.0004977	6
GO: Biological Process	GO:2000147	positive regulation of cell motility	5.405e-06	0.0005053	10
GO: Biological Process	GO:0006952	defense response	5.408e-06	0.0005053	22
GO: Biological Process	GO:2001235	positive regulation of apoptotic signaling pathway	5.451e-06	0.0005079	7
GO: Biological Process	GO:0010639	negative regulation of organelle organization	5.656e-06	0.0005255	9
GO: Biological Process	GO:0009612	response to mechanical stimulus	5.856e-06	0.0005425	8
GO: Biological Process	GO:0046822	regulation of nucleocytoplasmic transport	6.322e-06	0.0005841	8
GO: Biological Process	GO:0007178	transmembrane receptor protein serine/threonine kinase signaling pathway	6.361e-06	0.000586	10
GO: Biological Process	GO:0051272	positive regulation of cellular component movement	6.891e-06	0.0006331	10
GO: Biological Process	GO:2000679	positive regulation of transcription regulatory region DNA binding	7.005e-06	0.0006418	3
GO: Biological Process	GO:0042692	muscle cell differentiation	7.077e-06	0.0006466	10
GO: Biological Process	GO:0032386	regulation of intracellular transport	7.247e-06	0.0006603	11
GO: Biological Process	GO:0032967	positive regulation of collagen biosynthetic process	7.313e-06	0.0006645	4
GO: Biological Process	GO:0045765	regulation of angiogenesis	7.35e-06	0.000666	8
GO: Biological Process	GO:0080135	regulation of cellular response to stress	7.416e-06	0.0006702	11
GO: Biological Process	GO:0048864	stem cell development	7.5e-06	0.000676	9
GO: Biological Process	GO:0010810	regulation of cell-substrate adhesion	7.625e-06	0.0006853	7
GO: Biological Process	GO:0006887	exocytosis	7.658e-06	0.0006864	10
Pathway	106110	Integrin cell surface interactions	2.421e-06	0.000692	6
GO: Biological Process	GO:0051241	negative regulation of multicellular organismal process	8.127e-06	0.0007265	11
GO: Biological Process	GO:0040017	positive regulation of locomotion	8.281e-06	0.0007382	10
GO: Biological Process	GO:0043491	protein kinase B signaling	8.364e-06	0.0007437	7
GO: Biological Process	GO:0042326	negative regulation of phosphorylation	8.498e-06	0.0007535	10
GO: Biological Process	GO:0010714	positive regulation of collagen metabolic process	8.609e-06	0.0007614	4
GO: Biological Process	GO:0046649	lymphocyte activation	8.665e-06	0.0007642	13
GO: Biological Process	GO:0045682	regulation of epidermis development	8.698e-06	0.0007651	5
GO: Biological Process	GO:0045087	innate immune response	8.903e-06	0.0007811	16
GO: Biological Process	GO:0048511	rhythmic process	9.551e-06	0.0008335	9
GO: Biological Process	GO:0070661	leukocyte proliferation	9.551e-06	0.0008335	9
GO: Biological Process	GO:0090342	regulation of cell aging	1.007e-05	0.0008717	4
GO: Biological Process	GO:2000826	regulation of heart morphogenesis	1.007e-05	0.0008717	4
GO: Biological Process	GO:0003179	heart valve morphogenesis	1.007e-05	0.0008717	4
GO: Biological Process	GO:0001934	positive regulation of protein phosphorylation	1.035e-05	0.0008935	14
GO: Biological Process	GO:0048546	digestive tract morphogenesis	1.039e-05	0.0008945	5
GO: Biological Process	GO:0030099	myeloid cell differentiation	1.042e-05	0.0008946	10
GO: Biological Process	GO:0072102	glomerulus morphogenesis	1.047e-05	0.0008946	3
GO: Biological Process	GO:0072178	nephric duct morphogenesis	1.047e-05	0.0008946	3
GO: Biological Process	GO:0048534	hematopoietic or lymphoid organ development	1.092e-05	0.0009311	15
GO: Biological Process	GO:0022407	regulation of cell-cell adhesion	1.128e-05	0.0009569	6
GO: Biological Process	GO:0010976	positive regulation of neuron projection development	1.128e-05	0.0009569	6
GO: Biological Process	GO:0051260	protein homooligomerization	1.139e-05	0.0009632	9
GO: Biological Process	GO:0050776	regulation of immune response	1.194e-05	0.001006	15
GO: Biological Process	GO:0050864	regulation of B cell activation	1.195e-05	0.001006	6
GO: Biological Process	GO:0060485	mesenchyme development	1.255e-05	0.001054	8
GO: Biological Process	GO:0032355	response to estradiol	1.266e-05	0.001057	6
GO: Biological Process	GO:0030282	bone mineralization	1.266e-05	0.001057	6
GO: Biological Process	GO:0042113	B cell activation	1.344e-05	0.001119	8
GO: Biological Process	GO:0003170	heart valve development	1.352e-05	0.001123	4
Pathway	M18933	TGF beta signaling pathway	4.158e-06	0.001141	4
GO: Biological Process	GO:0042306	regulation of protein import into nucleus	1.416e-05	0.001171	7
GO: Biological Process	GO:0017015	regulation of transforming growth factor beta receptor signaling pathway	1.417e-05	0.001171	6
GO: Biological Process	GO:0032504	multicellular organism reproduction	1.423e-05	0.001174	15
GO: Biological Process	GO:0042176	regulation of protein catabolic process	1.437e-05	0.001183	8
GO: Biological Process	GO:0060363	cranial suture morphogenesis	1.49e-05	0.001223	3
GO: Biological Process	GO:0090288	negative regulation of cellular response to growth factor stimulus	1.497e-05	0.001226	6
GO: Biological Process	GO:0003197	endocardial cushion development	1.554e-05	0.001269	4
GO: Biological Process	GO:0050672	negative regulation of lymphocyte proliferation	1.573e-05	0.001278	5
GO: Biological Process	GO:0032945	negative regulation of mononuclear cell proliferation	1.573e-05	0.001278	5
Pathway	833811	Syndecan interactions	5.174e-06	0.001365	4
GO: Biological Process	GO:0048705	skeletal system morphogenesis	1.696e-05	0.001375	8
GO: Biological Process	GO:0050764	regulation of phagocytosis	1.702e-05	0.001376	5
GO: Biological Process	GO:0048762	mesenchymal cell differentiation	1.74e-05	0.001402	7
GO: Biological Process	GO:0007169	transmembrane receptor protein tyrosine kinase signaling pathway	1.742e-05	0.001402	14
GO: Biological Process	GO:1902589	single-organism organelle organization	1.753e-05	0.001408	24
GO: Biological Process	GO:0007517	muscle organ development	1.775e-05	0.001422	10
GO: Biological Process	GO:2001233	regulation of apoptotic signaling pathway	1.817e-05	0.001452	10
GO: Biological Process	GO:0001658	branching involved in ureteric bud morphogenesis	1.839e-05	0.001466	5
GO: Biological Process	GO:0034284	response to monosaccharide	1.885e-05	0.001499	7
GO: Biological Process	GO:0042542	response to hydrogen peroxide	1.958e-05	0.001553	6
GO: Biological Process	GO:0002520	immune system development	1.974e-05	0.001562	15
GO: Biological Process	GO:0070664	negative regulation of leukocyte proliferation	1.984e-05	0.001563	5
GO: Biological Process	GO:0043010	camera-type eye development	1.985e-05	0.001563	9
GO: Biological Process	GO:0071560	cellular response to transforming growth factor beta stimulus	1.992e-05	0.001565	8
GO: Biological Process	GO:0007267	cell-cell signaling	2.012e-05	0.001574	19
GO: Biological Process	GO:0030513	positive regulation of BMP signaling pathway	2.023e-05	0.001574	4
GO: Biological Process	GO:0090311	regulation of protein deacetylation	2.023e-05	0.001574	4
GO: Biological Process	GO:0032965	regulation of collagen biosynthetic process	2.023e-05	0.001574	4
GO: Biological Process	GO:0007548	sex differentiation	2.038e-05	0.001577	9
GO: Biological Process	GO:0060391	positive regulation of SMAD protein import into nucleus	2.041e-05	0.001577	3
GO: Biological Process	GO:0008354	germ cell migration	2.041e-05	0.001577	3
GO: Biological Process	GO:0033157	regulation of intracellular protein transport	2.057e-05	0.001586	8
Pathway	782390	superpathway of pyrimidine deoxyribonucleotides de novo biosynthesis	6.363e-06	0.001617	4
GO: Biological Process	GO:0003007	heart morphogenesis	2.123e-05	0.001633	8
GO: Biological Process	GO:0003401	axis elongation	2.293e-05	0.00176	4
GO: Biological Process	GO:0007420	brain development	2.301e-05	0.001761	13
GO: Biological Process	GO:0090068	positive regulation of cell cycle process	2.331e-05	0.001781	8
GO: Biological Process	GO:1900180	regulation of protein localization to nucleus	2.384e-05	0.001817	7
GO: Biological Process	GO:0051250	negative regulation of lymphocyte activation	2.403e-05	0.001827	6
GO: Biological Process	GO:0048667	cell morphogenesis involved in neuron differentiation	2.415e-05	0.001832	13
GO: Biological Process	GO:0022411	cellular component disassembly	2.442e-05	0.001849	11
GO: Biological Process	GO:0051402	neuron apoptotic process	2.48e-05	0.001873	8
GO: Biological Process	GO:0016192	vesicle-mediated transport	2.493e-05	0.001874	18
GO: Biological Process	GO:0007411	axon guidance	2.499e-05	0.001874	10
GO: Biological Process	GO:0097485	neuron projection guidance	2.499e-05	0.001874	10
GO: Biological Process	GO:1901654	response to ketone	2.526e-05	0.00189	6
GO: Biological Process	GO:2000793	cell proliferation involved in heart valve development	2.572e-05	0.00192	2
GO: Biological Process	GO:0007584	response to nutrient	2.671e-05	0.00199	7
GO: Biological Process	GO:0006183	GTP biosynthetic process	2.711e-05	0.002006	3
GO: Biological Process	GO:0060525	prostate glandular acinus development	2.711e-05	0.002006	3
GO: Biological Process	GO:0006228	UTP biosynthetic process	2.711e-05	0.002006	3
GO: Biological Process	GO:0030097	hemopoiesis	2.766e-05	0.002042	14
GO: Biological Process	GO:0007409	axonogenesis	2.839e-05	0.002091	12
GO: Biological Process	GO:0010712	regulation of collagen metabolic process	2.912e-05	0.002132	4
GO: Biological Process	GO:0044253	positive regulation of multicellular organismal metabolic process	2.912e-05	0.002132	4
GO: Biological Process	GO:0022402	cell cycle process	2.914e-05	0.002132	18
GO: Biological Process	GO:0050714	positive regulation of protein secretion	3.071e-05	0.002242	6
GO: Biological Process	GO:0050900	leukocyte migration	3.078e-05	0.002242	9
GO: Biological Process	GO:0045785	positive regulation of cell adhesion	3.098e-05	0.002252	7
Pathway	M11420	CTCF: First Multivalent Nuclear Factor	9.331e-06	0.002286	4
GO: Biological Process	GO:0071901	negative regulation of protein serine/threonine kinase activity	3.221e-05	0.002326	6
GO: Biological Process	GO:0007162	negative regulation of cell adhesion	3.221e-05	0.002326	6
GO: Biological Process	GO:0001889	liver development	3.221e-05	0.002326	6
GO: Biological Process	GO:0030335	positive regulation of cell migration	3.235e-05	0.002331	9
GO: Biological Process	GO:0042391	regulation of membrane potential	3.249e-05	0.002336	10
GO: Biological Process	GO:0072009	nephron epithelium development	3.268e-05	0.002345	5
GO: Biological Process	GO:0010243	response to organonitrogen compound	3.381e-05	0.00242	14
GO: Biological Process	GO:0071214	cellular response to abiotic stimulus	3.446e-05	0.002456	8
GO: Biological Process	GO:0051146	striated muscle cell differentiation	3.446e-05	0.002456	8
GO: Biological Process	GO:0046051	UTP metabolic process	3.512e-05	0.002498	3
GO: Biological Process	GO:0061008	hepaticobiliary system development	3.538e-05	0.00251	6
GO: Biological Process	GO:0048598	embryonic morphogenesis	3.545e-05	0.00251	12
Pathway	782393	CMP phosphorylation	1.107e-05	0.002619	3
GO: Biological Process	GO:0007519	skeletal muscle tissue development	3.71e-05	0.002622	7
GO: Biological Process	GO:0044087	regulation of cellular component biogenesis	3.792e-05	0.002674	11
GO: Biological Process	GO:0006913	nucleocytoplasmic transport	3.93e-05	0.002766	10
GO: Biological Process	GO:0002694	regulation of leukocyte activation	4.013e-05	0.002818	10
GO: Biological Process	GO:0032964	collagen biosynthetic process	4.057e-05	0.002843	4
GO: Biological Process	GO:0051170	nuclear import	4.094e-05	0.002863	8
GO: Biological Process	GO:0051047	positive regulation of secretion	4.126e-05	0.002879	9
GO: Biological Process	GO:0030855	epithelial cell differentiation	4.327e-05	0.003013	12
GO: Biological Process	GO:0051169	nuclear transport	4.359e-05	0.003029	10
GO: Biological Process	GO:0061564	axon development	4.399e-05	0.00305	12
GO: Biological Process	GO:0050670	regulation of lymphocyte proliferation	4.417e-05	0.003056	7
GO: Biological Process	GO:0007088	regulation of mitotic nuclear division	4.443e-05	0.003056	6
GO: Biological Process	GO:0000003	reproduction	4.453e-05	0.003056	16
GO: Biological Process	GO:0090344	negative regulation of cell aging	4.453e-05	0.003056	3
GO: Biological Process	GO:0060390	regulation of SMAD protein import into nucleus	4.453e-05	0.003056	3
GO: Biological Process	GO:0042307	positive regulation of protein import into nucleus	4.523e-05	0.003098	5
GO: Biological Process	GO:0032944	regulation of mononuclear cell proliferation	4.571e-05	0.003123	7
GO: Biological Process	GO:0046545	development of primary female sexual characteristics	4.644e-05	0.003161	6
GO: Biological Process	GO:0046660	female sex differentiation	4.644e-05	0.003161	6
Pathway	576263	Degradation of the extracellular matrix	1.392e-05	0.003183	6
GO: Biological Process	GO:0060538	skeletal muscle organ development	4.729e-05	0.003212	7
GO: Biological Process	GO:0010812	negative regulation of cell-substrate adhesion	4.984e-05	0.003378	4
GO: Biological Process	GO:0033674	positive regulation of kinase activity	5.074e-05	0.003432	11
GO: Biological Process	GO:0051347	positive regulation of transferase activity	5.09e-05	0.003436	12
GO: Biological Process	GO:0046651	lymphocyte proliferation	5.114e-05	0.003441	8
GO: Biological Process	GO:0043154	negative regulation of cysteine-type endopeptidase activity involved in apoptotic process	5.119e-05	0.003441	5
GO: Biological Process	GO:0031214	biomineral tissue development	5.293e-05	0.003551	6
GO: Biological Process	GO:0032943	mononuclear cell proliferation	5.4e-05	0.003613	8
GO: Biological Process	GO:0070663	regulation of leukocyte proliferation	5.408e-05	0.003613	7
GO: Biological Process	GO:0033273	response to vitamin	5.438e-05	0.003619	5
GO: Biological Process	GO:0048747	muscle fiber development	5.438e-05	0.003619	5
GO: Biological Process	GO:0010212	response to ionizing radiation	5.524e-05	0.003654	6
GO: Biological Process	GO:0002695	negative regulation of leukocyte activation	5.524e-05	0.003654	6
GO: Biological Process	GO:0040037	negative regulation of fibroblast growth factor receptor signaling pathway	5.546e-05	0.003654	3
GO: Biological Process	GO:0097094	craniofacial suture morphogenesis	5.546e-05	0.003654	3
GO: Biological Process	GO:0031646	positive regulation of neurological system process	5.546e-05	0.003654	3
GO: Biological Process	GO:0006979	response to oxidative stress	5.588e-05	0.003674	9
GO: Biological Process	GO:0001654	eye development	5.848e-05	0.003838	9
GO: Biological Process	GO:0090316	positive regulation of intracellular protein transport	6.012e-05	0.003937	6
GO: Biological Process	GO:0006921	cellular component disassembly involved in execution phase of apoptosis	6.123e-05	0.003994	5
GO: Biological Process	GO:2000117	negative regulation of cysteine-type endopeptidase activity	6.123e-05	0.003994	5
GO: Biological Process	GO:0007179	transforming growth factor beta receptor signaling pathway	6.164e-05	0.004013	7
GO: Biological Process	GO:0032388	positive regulation of intracellular transport	6.366e-05	0.004137	7
GO: Biological Process	GO:2000106	regulation of leukocyte apoptotic process	6.49e-05	0.004209	5
GO: Biological Process	GO:1901983	regulation of protein acetylation	6.652e-05	0.004306	4
GO: Biological Process	GO:0046036	CTP metabolic process	6.801e-05	0.004385	3
GO: Biological Process	GO:0006241	CTP biosynthetic process	6.801e-05	0.004385	3
GO: Biological Process	GO:0044703	multi-organism reproductive process	7.212e-05	0.004632	15
GO: Biological Process	GO:0018193	peptidyl-amino acid modification	7.212e-05	0.004632	15
GO: Biological Process	GO:0007569	cell aging	7.273e-05	0.004662	5
GO: Biological Process	GO:1901989	positive regulation of cell cycle phase transition	7.289e-05	0.004663	4
GO: Biological Process	GO:0045137	development of primary sexual characteristics	7.408e-05	0.00473	8
GO: Biological Process	GO:0050865	regulation of cell activation	7.577e-05	0.004829	10
GO: Biological Process	GO:0022412	cellular process involved in reproduction in multicellular organism	7.6e-05	0.004834	8
GO: Biological Process	GO:0072138	mesenchymal cell proliferation involved in ureteric bud development	7.653e-05	0.004845	2
GO: Biological Process	GO:0060197	cloacal septation	7.653e-05	0.004845	2
GO: Biological Process	GO:0072089	stem cell proliferation	7.683e-05	0.004845	6
GO: Biological Process	GO:0007043	cell-cell junction assembly	7.691e-05	0.004845	5
GO: Biological Process	GO:0060021	palate development	7.691e-05	0.004845	5
GO: Biological Process	GO:0072080	nephron tubule development	7.969e-05	0.005001	4
GO: Biological Process	GO:0044246	regulation of multicellular organismal metabolic process	7.969e-05	0.005001	4
GO: Biological Process	GO:1901698	response to nitrogen compound	8.096e-05	0.005072	14
GO: Biological Process	GO:0034097	response to cytokine	8.12e-05	0.005072	12
GO: Biological Process	GO:2000377	regulation of reactive oxygen species metabolic process	8.128e-05	0.005072	5
GO: Biological Process	GO:0009209	pyrimidine ribonucleoside triphosphate biosynthetic process	8.227e-05	0.005125	3
GO: Biological Process	GO:0050866	negative regulation of cell activation	8.316e-05	0.00517	6
Pathway	161011	Role of DCC in regulating apoptosis	2.353e-05	0.00517	3
Pathway	694606	Hepatitis B	2.412e-05	0.00517	7
GO: Biological Process	GO:0051090	regulation of sequence-specific DNA binding transcription factor activity	8.497e-05	0.005263	9
GO: Biological Process	GO:0051249	regulation of lymphocyte activation	8.497e-05	0.005263	9
GO: Biological Process	GO:0009057	macromolecule catabolic process	8.551e-05	0.005287	16
GO: Biological Process	GO:1902041	regulation of extrinsic apoptotic signaling pathway via death domain receptors	8.694e-05	0.005365	4
GO: Biological Process	GO:0017038	protein import	8.842e-05	0.005446	8
GO: Biological Process	GO:0044344	cellular response to fibroblast growth factor stimulus	8.97e-05	0.005504	7
GO: Biological Process	GO:0001649	osteoblast differentiation	8.97e-05	0.005504	7
GO: Biological Process	GO:0072091	regulation of stem cell proliferation	9.058e-05	0.005548	5
GO: Biological Process	GO:0051052	regulation of DNA metabolic process	9.291e-05	0.00568	8
GO: Biological Process	GO:0043523	regulation of neuron apoptotic process	9.525e-05	0.005813	7
Pathway	P02738	De novo purine biosynthesis	2.799e-05	0.005819	4
GO: Biological Process	GO:0009314	response to radiation	9.653e-05	0.00588	10
GO: Biological Process	GO:0071774	response to fibroblast growth factor	9.813e-05	0.005948	7
GO: Biological Process	GO:1901070	guanosine-containing compound biosynthetic process	9.837e-05	0.005948	3
GO: Biological Process	GO:0009208	pyrimidine ribonucleoside triphosphate metabolic process	9.837e-05	0.005948	3
GO: Biological Process	GO:0015949	nucleobase-containing small molecule interconversion	9.837e-05	0.005948	3
GO: Biological Process	GO:0009798	axis specification	0.0001007	0.006063	5
GO: Biological Process	GO:0060349	bone morphogenesis	0.0001007	0.006063	5
GO: Biological Process	GO:0014031	mesenchymal cell development	0.0001008	0.006063	6
GO: Biological Process	GO:0043405	regulation of MAP kinase activity	0.0001025	0.006151	8
GO: Biological Process	GO:0035019	somatic stem cell maintenance	0.0001029	0.006152	4
GO: Biological Process	GO:0061326	renal tubule development	0.0001029	0.006152	4
GO: Biological Process	GO:0060348	bone development	0.0001047	0.006249	6
GO: Biological Process	GO:0001843	neural tube closure	0.000106	0.006308	5
GO: Biological Process	GO:0046824	positive regulation of nucleocytoplasmic transport	0.000106	0.006308	5
Pathway	P00020	FAS signaling pathway	3.199e-05	0.006314	4
Pathway	782379	pyrimidine deoxyribonucleotide phosphorylation	3.221e-05	0.006314	3
GO: Biological Process	GO:0009948	anterior/posterior axis specification	0.0001116	0.00658	4
GO: Biological Process	GO:2000736	regulation of stem cell differentiation	0.0001116	0.00658	5
GO: Biological Process	GO:2000241	regulation of reproductive process	0.0001116	0.00658	5
GO: Biological Process	GO:0010594	regulation of endothelial cell migration	0.0001116	0.00658	5
GO: Biological Process	GO:0060606	tube closure	0.0001116	0.00658	5
GO: Biological Process	GO:0031667	response to nutrient levels	0.0001138	0.006696	9
GO: Biological Process	GO:2000772	regulation of cellular senescence	0.0001164	0.006801	3
GO: Biological Process	GO:0003171	atrioventricular valve development	0.0001164	0.006801	3
GO: Biological Process	GO:0010939	regulation of necrotic cell death	0.0001164	0.006801	3
GO: Biological Process	GO:0006165	nucleoside diphosphate phosphorylation	0.0001164	0.006801	3
GO: Biological Process	GO:0006897	endocytosis	0.0001176	0.006859	11
Pathway	138031	Syndecan-2-mediated signaling events	4.124e-05	0.006985	4
Pathway	105679	Caspase-mediated cleavage of cytoskeletal proteins	4.276e-05	0.006985	3
Pathway	P02740	De novo pyrimidine ribonucleotides biosythesis	4.276e-05	0.006985	3
Pathway	782395	purine deoxyribonucleosides salvage	4.276e-05	0.006985	3
Pathway	413360	Pyrimidine ribonucleotide biosynthesis, UMP => UDP/UTP,CDP/CTP	4.276e-05	0.006985	3
Pathway	782388	UTP and CTP de novo biosynthesis	4.276e-05	0.006985	3
Pathway	835390	guanosine ribonucleotides de novo biosynthesis	4.276e-05	0.006985	3
GO: Biological Process	GO:0071479	cellular response to ionizing radiation	0.0001208	0.007003	4
GO: Biological Process	GO:0010463	mesenchymal cell proliferation	0.0001208	0.007003	4
GO: Biological Process	GO:0042130	negative regulation of T cell proliferation	0.0001208	0.007003	4
GO: Biological Process	GO:0001101	response to acid chemical	0.0001212	0.007003	8
GO: Biological Process	GO:0009749	response to glucose	0.0001213	0.007003	6
GO: Biological Process	GO:0048638	regulation of developmental growth	0.0001213	0.007003	6
GO: Biological Process	GO:0014065	phosphatidylinositol 3-kinase signaling	0.0001297	0.007435	5
GO: Biological Process	GO:0022602	ovulation cycle process	0.0001297	0.007435	5
GO: Biological Process	GO:0001656	metanephros development	0.0001297	0.007435	5
GO: Biological Process	GO:0001837	epithelial to mesenchymal transition	0.0001297	0.007435	5
GO: Biological Process	GO:0051783	regulation of nuclear division	0.0001304	0.007462	6
GO: Biological Process	GO:0000122	negative regulation of transcription from RNA polymerase II promoter	0.0001352	0.007699	12
GO: Biological Process	GO:0014020	primary neural tube formation	0.0001362	0.007699	5
GO: Biological Process	GO:0007416	synapse assembly	0.0001362	0.007699	5
GO: Biological Process	GO:0030900	forebrain development	0.0001363	0.007699	9
GO: Biological Process	GO:0072111	cell proliferation involved in kidney development	0.0001364	0.007699	3
GO: Biological Process	GO:0071548	response to dexamethasone	0.0001364	0.007699	3
GO: Biological Process	GO:0007184	SMAD protein import into nucleus	0.0001364	0.007699	3
GO: Biological Process	GO:0009148	pyrimidine nucleoside triphosphate biosynthetic process	0.0001364	0.007699	3
GO: Biological Process	GO:0034504	protein localization to nucleus	0.0001394	0.007852	8
GO: Biological Process	GO:0035108	limb morphogenesis	0.00014	0.007862	6
GO: Biological Process	GO:0035107	appendage morphogenesis	0.00014	0.007862	6
GO: Biological Process	GO:0010770	positive regulation of cell morphogenesis involved in differentiation	0.0001409	0.0079	4
GO: Biological Process	GO:0051091	positive regulation of sequence-specific DNA binding transcription factor activity	0.0001425	0.007975	7
GO: Biological Process	GO:0031056	regulation of histone modification	0.000143	0.007987	5
GO: Biological Process	GO:0009746	response to hexose	0.000145	0.008089	6
GO: Biological Process	GO:0035844	cloaca development	0.0001525	0.008409	2
GO: Biological Process	GO:0033088	negative regulation of immature T cell proliferation in thymus	0.0001525	0.008409	2
GO: Biological Process	GO:0036462	TRAIL-activated apoptotic signaling pathway	0.0001525	0.008409	2
GO: Biological Process	GO:0032286	central nervous system myelin maintenance	0.0001525	0.008409	2
GO: Biological Process	GO:0007161	calcium-independent cell-matrix adhesion	0.0001525	0.008409	2
GO: Biological Process	GO:0033087	negative regulation of immature T cell proliferation	0.0001525	0.008409	2
GO: Biological Process	GO:0051045	negative regulation of membrane protein ectodomain proteolysis	0.0001525	0.008409	2
GO: Biological Process	GO:0033554	cellular response to stress	0.0001531	0.008426	19
GO: Biological Process	GO:0060602	branch elongation of an epithelium	0.0001586	0.008712	3
GO: Biological Process	GO:0072593	reactive oxygen species metabolic process	0.0001609	0.008811	6
GO: Biological Process	GO:0048771	tissue remodeling	0.0001609	0.008811	6
GO: Biological Process	GO:0048041	focal adhesion assembly	0.0001633	0.008888	4
GO: Biological Process	GO:0010717	regulation of epithelial to mesenchymal transition	0.0001633	0.008888	4
GO: Biological Process	GO:0007045	cell-substrate adherens junction assembly	0.0001633	0.008888	4
GO: Biological Process	GO:0030098	lymphocyte differentiation	0.0001634	0.008888	8
GO: Biological Process	GO:0042698	ovulation cycle	0.0001648	0.008948	5
GO: Biological Process	GO:0045860	positive regulation of protein kinase activity	0.0001663	0.009016	10
GO: Biological Process	GO:0042177	negative regulation of protein catabolic process	0.0001755	0.009498	4
GO: Biological Process	GO:0071887	leukocyte apoptotic process	0.0001806	0.009762	5
GO: Biological Process	GO:0048609	multicellular organismal reproductive process	0.0001815	0.009791	13
GO: Biological Process	GO:0045736	negative regulation of cyclin-dependent protein serine/threonine kinase activity	0.0001829	0.009854	3
