# Supplementary material for: An evidence-based knowledgebase of metastasis suppressors to identify key pathways relevant to cancer metastasis
Source: Sci Rep. 2015 Oct 21;5:15478. doi: 10.1038/srep15478 (PMC4614344; doi:10.1038/srep15478)
Supplement: Table S8 [file srep15478-s9.xls]

## Sheet: Sheet1
Title: An evidence-based knowledgebase of metastasis suppressors to identify key pathways relevant to cancer metastasis
Authors: Min Zhao, Zhe Li, Hong Qu
Table S8. The mutational frequency of top 100 MSGs in multiple cancers.
STUDY_ABBREVIATION	STUDY_NAME	NUM_OF_CASES_ALTERED	PERCENT_CASES_ALTERED
Breast (BCCRC Xenograft)	Breast cancer patient xenografts (British Columbia, Nature 2014)	29	1
NCI-60	NCI-60 Cell Lines (NCI, Cancer Res. 2012)	52	0.981
Lung squ (TCGA)	Lung Squamous Cell Carcinoma (TCGA, Provisional)	172	0.966
CCLE	Cancer Cell Line Encyclopedia (Novartis/Broad, Nature 2012)	826	0.938
MPNST (MSKCC)	Malignant Peripheral Nerve Sheath Tumor (MSKCC, Nature Genetics 2014)	14	0.933
Uterine (TCGA)	Uterine Corpus Endometrial Carcinoma (TCGA, Provisional)	225	0.93
Head & neck (TCGA pub)	Head and Neck Squamous Cell Carcinoma (TCGA, in revision)	258	0.925
Head & neck (TCGA)	Head and Neck Squamous Cell Carcinoma (TCGA, Provisional)	279	0.924
Stomach (TCGA pub)	Stomach Adenocarcinoma (TCGA, Nature 2014)	263	0.916
Bladder (TCGA pub)	Bladder Urothelial Carcinoma (TCGA, Nature 2014)	116	0.913
Bladder (TCGA)	Bladder Urothelial Carcinoma (TCGA, Provisional)	116	0.913
Melanoma (TCGA)	Skin Cutaneous Melanoma (TCGA, Provisional)	253	0.91
Uterine (TCGA pub)	Uterine Corpus Endometrioid Carcinoma (TCGA, Nature 2013)	218	0.908
Lung squ (TCGA pub)	Lung Squamous Cell Carcinoma (TCGA, Nature 2012)	161	0.904
Prostate (MICH)	Prostate Adenocarcinoma, Metastatic (Michigan, Nature 2012)	55	0.902
Uterine CS (TCGA)	Uterine Carcinosarcoma (TCGA, Provisional)	50	0.893
GBM (TCGA)	Glioblastoma Multiforme (TCGA, Provisional)	240	0.879
Lung adeno (TCGA)	Lung Adenocarcinoma (TCGA, Provisional)	151	0.878
Esophagus (TCGA)	Esophageal Carcinoma (TCGA, Provisional)	161	0.875
Stomach (TCGA)	Stomach Adenocarcinoma (TCGA, Provisional)	192	0.873
Ovarian (TCGA)	Ovarian Serous Cystadenocarcinoma (TCGA, Provisional)	271	0.871
Pancreas (TCGA)	Pancreatic Adenocarcinoma (TCGA, Provisional)	75	0.833
Breast (TCGA)	Breast Invasive Carcinoma (TCGA, Provisional)	782	0.813
GBM (TCGA 2013)	Glioblastoma (TCGA, Cell 2013)	228	0.811
Lung adeno (TCGA pub)	Lung Adenocarcinoma (TCGA, Nature 2014)	185	0.804
Melanoma(broad/dfarber)	Melanoma (Broad/Dana Farber, Nature 2012)	20	0.8
Ovarian (TCGA pub)	Ovarian Serous Cystadenocarcinoma (TCGA, Nature 2011)	246	0.778
Liver (TCGA)	Liver Hepatocellular Carcinoma (TCGA, Provisional)	150	0.777
Cervical (TCGA)	Cervical Squamous Cell Carcinoma and Endocervical Adenocarcinoma (TCGA, Provisional)	147	0.77
Melanoma (Broad)	Skin Cutaneous Melanoma (Broad, Cell 2012)	91	0.752
Cholangiocarcinoma (NUS)	Cholangiocarcinoma (National University of Singapore,Nature Genetics 2012)	6	0.75
GBM (TCGA 2008)	Glioblastoma (TCGA, Nature 2008)	68	0.747
Sarcoma (TCGA)	Sarcoma (TCGA, Provisional)	190	0.739
Breast (TCGA pub)	Breast Invasive Carcinoma (TCGA, Nature 2012)	353	0.732
Lung SC (CLCGP)	Small Cell Lung Cancer (CLCGP, Nature Genetics 2012)	21	0.724
Lung adeno (Broad)	Lung Adenocarcinoma (Broad, Cell 2012)	131	0.72
DLBC (TCGA)	Lymphoid Neoplasm Diffuse Large B-cell Lymphoma (TCGA, Provisional)	33	0.688
Colorectal (TCGA)	Colorectal Adenocarcinoma (TCGA, Provisional)	151	0.686
Prostate (TCGA)	Prostate Adenocarcinoma (TCGA, Provisional)	176	0.682
Colorectal (Genentech)	Colorectal Adenocarcinoma (Genentech, Nature 2012)	47	0.653
Lung SC (JHU)	Small Cell Lung Cancer (Johns Hopkins, Nature Genetics 2012)	27	0.643
Colorectal (TCGA pub)	Colorectal Adenocarcinoma (TCGA, Nature 2012)	135	0.637
Esophagus (Broad)	Esophageal Adenocarcinoma (Broad, Nature Genetics 2013)	90	0.616
Bladder (MSKCC 2012)	Bladder Cancer (MSKCC, JCO 2013)	58	0.598
Stomach (UHK)	Stomach Adenocarcinoma (UHK, Nature Genetics 2011)	13	0.591
Stomach (Pfizer UHK)	Stomach Adenocarcinoma (Pfizer and UHK, Nature Genetics 2014)	59	0.59
ACC (TCGA)	Adrenocortical Carcinoma (TCGA, Provisional)	51	0.58
Prostate (Broad/Cornell 2013)	Prostate Adenocarcinoma (Broad/Cornell, Cell 2013)	32	0.571
Glioma (TCGA)	Brain Lower Grade Glioma (TCGA, Provisional)	159	0.556
pRCC (TCGA)	Kidney Renal Papillary Cell Carcinoma (TCGA, Provisional)	81	0.503
ACyC (MSKCC)	Adenoid Cystic Carcinoma (MSKCC, Nature Genetics 2013)	29	0.483
Sarcoma (MSKCC)	Sarcoma (MSKCC/Broad, Nature Genetics 2010)	95	0.459
Melanoma (Yale)	Skin Cutaneous Melanoma (Yale, Nature Genetics 2012)	41	0.451
Bladder (BGI)	Bladder Urothelial Carcinoma (BGI, Nature Genetics 2013)	44	0.444
ccRCC (TCGA)	Kidney Renal Clear Cell Carcinoma (TCGA, Provisional)	183	0.441
Stomach (UTokyo)	Stomach Adenocarcinoma (U Tokyo, Nature Genetics 2014)	13	0.433
chRCC (TCGA)	Kidney Chromophobe (TCGA, Provisional)	28	0.424
Head & neck (Broad)	Head and Neck Squamous Cell Carcinoma (Broad, Science 2011)	31	0.419
Liver (AMC)	Liver Hepatocellular Carcinoma (AMC, Hepatology 2014)	96	0.416
Prostate (MSKCC 2010)	Prostate Adenocarcinoma (MSKCC, Cancer Cell 2010)	42	0.408
Breast (Sanger)	Breast Invasive Carcinoma (Sanger, Nature 2012)	39	0.39
Bladder (MSKCC 2014)	Bladder Cancer (MSKCC, Eur Urol 2014)	42	0.385
ccRCC (TCGA pub)	Kidney Renal Clear Cell Carcinoma (TCGA, Nature 2013)	151	0.361
chRCC (TCGA)	Kidney Chromophobe (TCGA, Cancer Cell 2014)	20	0.308
Prostate (Broad/Cornell 2012)	Prostate Adenocarcinoma (Broad/Cornell, Nature Genetics 2012)	33	0.303
Cholangiocarcinoma (JHU)	Intrahepatic Cholangiocarcinoma (Johns Hopkins University, Nature Genetics 2013)	12	0.3
Esophagus sq (ICGC)	Esophageal Squamous Cell Carcinoma (ICGC, Nature 2014)	25	0.284
PCPG (TCGA)	Pheochromocytoma and Paraganglioma (TCGA, Provisional)	45	0.28
Breast (BCCRC)	Breast Invasive Carcinoma (British Columbia, Nature 2012)	17	0.262
Pancreas (ICGC)	Pancreatic Adenocarcinoma (ICGC, Nature 2012)	25	0.253
Head & neck (JHU)	Head and Neck Squamous Cell Carcinoma (Johns Hopkins, Science 2011)	8	0.25
Breast (Broad)	Breast Invasive Carcinoma (Broad, Nature 2012)	23	0.223
MM (Broad)	Multiple Myeloma (Broad, Cancer Cell 2014)	42	0.205
Colorectal (MSKCC)	Colorectal Adenocarcinoma Triplets (MSKCC, Genome Biology 2014)	27	0.196
AML (TCGA)	Acute Myeloid Leukemia (TCGA, Provisional)	35	0.186
AML (TCGA pub)	Acute Myeloid Leukemia (TCGA, NEJM 2013)	35	0.183
NPC (Singapore)	Nasopharyngeal Carcinoma (Singapore, Nature Genetics 2014)	8	0.143
Lung adeno (TSP)	Lung Adenocarcinoma (TSP, Nature 2008)	23	0.141
Thyroid (TCGA)	Thyroid Carcinoma (TCGA, Provisional)	55	0.138
Thyroid (TCGA pub)	Papillary Thyroid Carcinoma (TCGA, Cell 2014)	49	0.123
MBL (Broad)	Medulloblastoma (Broad, Nature 2012)	10	0.109
Prostate Organoids	Prostate Adenocarcinoma Organoids (MSKCC, Cell 2014)	1	0.083
Cholangiocarcinoma (NCCS)	Cholangiocarcinoma (National Cancer Centre of Singapore, Nature Genetics 2013)	1	0.067
MBL (PCGP)	Medulloblastoma (PCGP, Nature 2012)	2	0.054
Prostate (MSKCC 2014)	Prostate Adenocarcinoma CNA study (MSKCC, PNAS 2014)	5	0.048
MBL (ICGC)	Medulloblastoma (ICGC, Nature 2012)	4	0.035
ccRCC (BGI)	Kidney Renal Clear Cell Carcinoma (BGI, Nature Genetics 2012)	0	0
Liver (RIKEN)	Liver Hepatocellular Carcinoma (RIKEN, Nature Genetics 2012)	0	0
Ovary SC (MSKCC)	Small Cell Carcinoma of the Ovary (MSKCC, Nature Genetics 2014)	0	0
