# Supplementary material for: An evidence-based knowledgebase of metastasis suppressors to identify key pathways relevant to cancer metastasis
Source: Sci Rep. 2015 Oct 21;5:15478. doi: 10.1038/srep15478 (PMC4614344; doi:10.1038/srep15478)
Supplement: Table S9 [file srep15478-s10.xls]

## Sheet: mutation_table_BRMS1
Title: An evidence-based knowledgebase of metastasis suppressors to identify key pathways relevant to cancer metastasis
Authors: Min Zhao, Zhe Li, Hong Qu
Table S9. The mutation detail of BRMS1.
Sample ID	Cancer Study	AA change	Type	Copy #	COSMIC	MS	VS	Mutation Assessor	Center	Chr	Start Pos	End Pos	Ref	Var	Allele Freq (T)	Allele Freq (N)	Var Ref	Var Alt	Norm Ref	Norm Alt	#Mut in Sample
TCGA-AB-2888-03	AML (TCGA pub)	R82*	Nonsense	Diploid	2	S	V		WashU	chr11	66108791	66108791	G	A	NA	NA	NA	NA	NA	NA	7
TCGA-AB-2888-03	AML (TCGA)	R82*	Nonsense	Diploid	2	S	V		WashU	chr11	66108791	66108791	G	A	NA	NA	NA	NA	NA	NA	7
B81-1	Bladder (BGI)	E12D	Missense	NA	2	U	U	Low	BGI	chr11	66109670	66109670	C	G	NA	NA	NA	NA	NA	NA	61
B96	Bladder (BGI)	D244fs	FS del	NA	1	U	U		BGI	chr11	66105717	66105717	C	-	NA	NA	NA	NA	NA	NA	257
TCGA-C8-A138-01	Breast (TCGA pub)	W274*	Nonsense	Gain		S	U		WashU	chr11	66105190	66105190	C	T	NA	NA	NA	NA	NA	NA	41
TCGA-A8-A09W-01	Breast (TCGA pub)	S209C	Missense	Gain	3	S	U	Medium	WashU	chr11	66107594	66107594	G	C	NA	NA	NA	NA	NA	NA	66
TCGA-C8-A138-01	Breast (TCGA)	W274*	Nonsense	AMP		S	U		WashU	chr11	66105190	66105190	C	T	NA	NA	NA	NA	NA	NA	38
TCGA-A8-A09W-01	Breast (TCGA)	S209C	Missense	Gain	3	S	U	Medium	WashU	chr11	66107594	66107594	G	C	NA	NA	NA	NA	NA	NA	62
TCGA-C5-A7X3-01	Cervical (TCGA)	T248A	Missense	Diploid		S	U	Neutral	WashU	chr11	66105270	66105270	T	C	NA	NA	NA	NA	NA	NA	53
TCGA-C5-A2M2-01	Cervical (TCGA)	A187T	Missense	Diploid		S	U	Neutral	WashU	chr11	66107661	66107661	C	T	NA	NA	NA	NA	NA	NA	55
TCGA-C5-A1BM-01	Cervical (TCGA)	S46C	Missense	Diploid		S	U	Low	WashU	chr11	66109569	66109569	G	C	NA	NA	NA	NA	NA	NA	114
587342	Colorectal (Genentech)	I121V	Missense	NA	1	U	V	Neutral	Genentech	chr11	66108515	66108515	T	C	NA	NA	NA	NA	NA	NA	3232
TCGA-AA-3984-01	Colorectal (TCGA pub)	E135K	Missense	Diploid	1	S	V	Low	Broad	chr11	66108473	66108473	C	T	NA	NA	NA	NA	NA	NA	3200
TCGA-AA-3984-01	Colorectal (TCGA)	E135K	Missense	Diploid	1	S	V	Low	Broad	chr11	66108473	66108473	C	T	NA	NA	NA	NA	NA	NA	3200
TCGA-CN-4736-01	Head & neck (TCGA)	R57H	Missense	ShallowDel		S	U	Low	Broad	chr11	66109064	66109064	C	T	0.02	NA	278	5	NA	NA	91
TCGA-CN-4736-01	Head & neck (TCGA pub)	R57H	Missense	ShallowDel		U	U	Low	Broad	chr11	66109064	66109064	C	T	0.02	NA	278	5	NA	NA	91
TCGA-B9-A69E-01	pRCC (TCGA)	E91V	Missense	Diploid		S	U	Low	hgsc.bcm.edu;ucsc.edu;bcgsc.ca	chr11	66108763	66108763	T	A	0.21	NA	57	15	80	0	87
H080895	Liver (AMC)	Y53C	Missense	Diploid		S	U	Neutral	LGGM	chr11	66109076	66109076	T	C	0.3	NA	82	35	NA	NA	101
TCGA-O8-A75V-01	Liver (TCGA)	E47_splice	Splice	Diploid		S	U		hgsc.bcm.edu;broad.mit.edu;ucsc.edu;bcgsc.ca	chr11	66109566	66109566	C	A	0.22	NA	42	12	80	0	65
LUAD-F00368	Lung adeno (Broad)	S209F	Missense	Diploid	3	U	U	Medium	Broad	chr11	66107594	66107594	G	A	NA	NA	NA	NA	NA	NA	676
TCGA-05-4432-01	Lung adeno (TCGA pub)	MUTATED	Splice	Gain		U	U		Broad	chr11	66109713	66109713	C	T	0.12	NA	142	19	NA	NA	610
TCGA-05-4432-01	Lung adeno (TCGA)	MUTATED	Splice	Gain		S	U		Broad	chr11	66109713	66109713	C	T	NA	NA	NA	NA	NA	NA	640
TCGA-39-5031-01	Lung squ (TCGA pub)	D154H	Missense	Gain	1	U	U	Low	Broad	chr11	66108320	66108320	C	G	0.41	NA	35	24	NA	NA	552
TCGA-39-5031-01	Lung squ (TCGA)	D154H	Missense	Gain	1	S	U	Low	Broad	chr11	66108320	66108320	C	G	0.41	NA	35	24	NA	NA	556
ME009	Melanoma(broad/dfarber)	E92K	Missense	NA	1	U	U	Medium	Broad	chr11	66108761	66108761	C	T	NA	NA	NA	NA	NA	NA	1549
MOLT_4	NCI-60	S209Y	Missense	Diploid	3	U	U	Medium	discover.nci.nih.gov	chr11	66107594	66107594	G	T	NA	NA	NA	NA	NA	NA	2259
TCGA-IB-7651-01	Pancreas (TCGA)	R34W	Missense	Diploid		S	U	Low	Broad	chr11	66109606	66109606	G	A	0.09	NA	312	30	NA	NA	16248
WA20	Prostate (MICH)	D18N	Missense	Diploid	1	U	U	Neutral	umich.edu	chr11	66109654	66109654	C	T	0.32	NA	87	41	72	0	30
ME009	Melanoma (Broad)	E92K	Missense	NA	1	U	U	Medium	Broad	chr11	66108761	66108761	C	T	NA	NA	NA	NA	NA	NA	2151
TCGA-EE-A3AG-06	Melanoma (TCGA)	S237F	Missense	Diploid	1	S	U	Neutral	Broad	chr11	66105737	66105737	G	A	0.55	NA	5	6	NA	NA	1340
TCGA-RP-A694-06	Melanoma (TCGA)	A235V	Missense	Diploid		S	U	Low	Broad	chr11	66105743	66105743	G	A	0.41	NA	10	7	NA	NA	568
TCGA-EE-A2GE-06	Melanoma (TCGA)	D52N	Missense	ShallowDel		S	U		Broad	chr11	66109080	66109081	CC	TT	0.1	NA	79	9	NA	NA	195
TCGA-BR-6452-01	Stomach (TCGA pub)	V214G	Missense	Diploid	1	U	U	Medium	Broad	chr11	66106244	66106244	A	C	0.08	NA	46	4	NA	NA	6544
TCGA-EQ-8122-01	Stomach (TCGA pub)	R202T	Missense	Gain	1	U	U	Medium	Broad	chr11	66107615	66107615	C	G	0.77	NA	18	60	NA	NA	161
TCGA-HU-A4GN-01	Stomach (TCGA pub)	G107fs	FS del	Diploid		S	U		Broad	chr11	66108714	66108714	C	-	0.12	NA	58	8	NA	NA	1050
TCGA-BR-8078-01	Stomach (TCGA pub)	G107fs	FS del	Diploid		S	U		Broad	chr11	66108714	66108714	C	-	0.21	NA	57	15	NA	NA	1496
TCGA-HU-A4H8-01	Stomach (TCGA pub)	G107fs	FS del	Diploid		U	U		Broad	chr11	66108714	66108714	C	-	0.42	NA	49	36	NA	NA	1072
TCGA-BR-4256-01	Stomach (TCGA pub)	R55*	Nonsense	Diploid	1	U	U		Broad	chr11	66109071	66109071	G	A	0.09	NA	197	20	NA	NA	861
TCGA-BR-4256-01	Stomach (TCGA)	R55*	Nonsense	Diploid	1	S	U		Broad	chr11	66109071	66109071	G	A	0.09	NA	197	20	NA	NA	762
TCGA-BR-6452-01	Stomach (TCGA)	V214G	Missense	Diploid	1	S	U	Medium	Broad	chr11	66106244	66106244	A	C	0.08	NA	46	4	NA	NA	6326
pfg022T	Stomach (UHK)	T34M	Missense	NA		U	U		uhongkong	chr11	66107662	66107662	G	A	NA	NA	NA	NA	NA	NA	41
TCGA-B5-A11E-01	Uterine (TCGA)	R163Q	Missense	Diploid	1	S	U	Neutral	WashU	chr11	66108292	66108292	C	T	0.57	NA	9	12	10	0	8224
TCGA-B5-A0JT-01	Uterine (TCGA)	T102M	Missense	Gain	1	S	U	Neutral	WashU	chr11	66108730	66108730	G	A	0.27	NA	22	8	71	0	49
TCGA-B5-A11E-01	Uterine (TCGA)	R115H	Missense	Diploid	1	S	U	Medium	WashU	chr11	66108691	66108691	C	T	0.3	NA	16	7	21	0	8224
TCGA-BS-A0UF-01	Uterine (TCGA)	S243L	Missense	Diploid	2	S	U	Neutral	WashU	chr11	66105719	66105719	G	A	0.32	NA	139	64	135	0	7402
TCGA-AX-A0J0-01	Uterine (TCGA)	F71L	Missense	Diploid	2	S	U	Medium	WashU	chr11	66109021	66109021	G	T	0.33	NA	56	28	108	0	6923
TCGA-B5-A11E-01	Uterine (TCGA pub)	R115H	Missense	Diploid	1	S	U	Medium	WashU	chr11	66108691	66108691	C	T	0.3	NA	16	7	21	0	8224
TCGA-BS-A0UF-01	Uterine (TCGA pub)	S243L	Missense	Diploid	2	S	U	Neutral	WashU	chr11	66105719	66105719	G	A	0.32	NA	139	64	135	0	7402
TCGA-B5-A0JT-01	Uterine (TCGA pub)	T102M	Missense	Gain	1	S	U	Neutral	WashU	chr11	66108730	66108730	G	A	0.27	NA	22	8	71	0	49
TCGA-AX-A0J0-01	Uterine (TCGA pub)	F71L	Missense	Diploid	2	S	U	Medium	WashU	chr11	66109021	66109021	G	T	0.33	NA	56	28	108	0	6923
TCGA-B5-A11E-01	Uterine (TCGA pub)	R163Q	Missense	Diploid	1	S	U	Neutral	WashU	chr11	66108292	66108292	C	T	0.57	NA	9	12	10	0	8224
