# Supplementary material for: An evidence-based knowledgebase of metastasis suppressors to identify key pathways relevant to cancer metastasis
Source: Sci Rep. 2015 Oct 21;5:15478. doi: 10.1038/srep15478 (PMC4614344; doi:10.1038/srep15478)
Supplement: Table S10 [file srep15478-s11.xls]

## Sheet: mutation_table_CDH1
Title: An evidence-based knowledgebase of metastasis suppressors to identify key pathways relevant to cancer metastasis
Authors: Min Zhao, Zhe Li, Hong Qu
Table S10. The mutation detail of CDH1.
Sample ID	Cancer Study	AA change	Type	Copy #	COSMIC	MS	VS	Mutation Assessor	Center	Chr	Start Pos	End Pos	Ref	Var	Allele Freq (T)	Allele Freq (N)	Var Ref	Var Alt	Norm Ref	Norm Alt	#Mut in Sample
TCGA-P6-A5OH-01	ACC (TCGA)	S853fs	FS del	Gain		S	U		hgsc.bcm.edu;broad.mit.edu;bcgsc.ca	chr16	68867311	68867314	CAGA	-	0.16	NA	122	24	85	0	222
DS-bla-055	Bladder (MSKCC 2014)	E386K	Missense	Diploid	2	S	U	High	mskcc.org	chr16	68847234	68847234	G	A	0.36	NA	495	278	362	0	15
DS-bla-091	Bladder (MSKCC 2014)	D221H	Missense	ShallowDel	1	S	U		mskcc.org	chr16	68842724	68842725	GG	TC	0.36	NA	250	141	543	NA	9
DS-bla-040	Bladder (MSKCC 2014)	D587H	Missense	Diploid	1	S	U	High	mskcc.org	chr16	68855951	68855951	G	C	0.23	0.01	978	292	558	4	17
DS-bla-080	Bladder (MSKCC 2014)	R150K	Missense	Diploid		S	U	Neutral	mskcc.org	chr16	68842388	68842388	G	A	0.09	NA	693	67	554	NA	33
B88	Bladder (BGI)	L731F	Missense	NA	2	U	U	Low	BGI	chr16	68862103	68862103	C	T	NA	NA	NA	NA	NA	NA	71
B34	Bladder (BGI)	W638*	Nonsense	NA	4	U	U		BGI	chr16	68856106	68856106	G	A	NA	NA	NA	NA	NA	NA	115
TCGA-G2-A3IE-01	Bladder (TCGA pub)	D313N	Missense	ShallowDel	1	U	U	Neutral	Broad	chr16	68845691	68845691	G	A	0.38	NA	37	23	NA	NA	352
TCGA-G2-A3IE-01	Bladder (TCGA pub)	E243Q	Missense	ShallowDel	5	U	U	Medium	Broad	chr16	68844139	68844139	G	C	0.41	NA	89	63	NA	NA	352
TCGA-DK-A1AG-01	Bladder (TCGA pub)	E386K	Missense	Diploid	2	U	U	High	Broad	chr16	68847234	68847234	G	A	0.47	NA	67	60	NA	NA	114
TCGA-C4-A0F0-01	Bladder (TCGA pub)	S133F	Missense	Diploid	1	U	U	Low	Broad	chr16	68842337	68842337	C	T	0.4	NA	78	51	NA	NA	81
TCGA-GC-A3I6-01	Bladder (TCGA pub)	L798V	Missense	Gain	1	U	U	Neutral	Broad	chr16	68863653	68863653	C	G	0.19	NA	80	19	NA	NA	171
TCGA-H4-A2HQ-01	Bladder (TCGA pub)	K113E	Missense	Gain	1	U	U	Low	Broad	chr16	68835746	68835746	A	G	0.13	NA	96	14	NA	NA	412
TCGA-GC-A3I6-01	Bladder (TCGA)	L798V	Missense	Gain	1	S	U	Neutral	Broad	chr16	68863653	68863653	C	G	0.19	NA	80	19	NA	NA	172
TCGA-G2-A3IE-01	Bladder (TCGA)	D313N	Missense	ShallowDel	1	S	U	Neutral	Broad	chr16	68845691	68845691	G	A	0.38	NA	37	23	NA	NA	354
TCGA-C4-A0F0-01	Bladder (TCGA)	S133F	Missense	Diploid	1	S	U	Low	Broad	chr16	68842337	68842337	C	T	0.4	NA	78	51	NA	NA	88
TCGA-H4-A2HQ-01	Bladder (TCGA)	K113E	Missense	Gain	1	S	U	Low	Broad	chr16	68835746	68835746	A	G	0.13	NA	96	14	NA	NA	412
TCGA-G2-A3IE-01	Bladder (TCGA)	E243Q	Missense	ShallowDel	5	S	U	Medium	Broad	chr16	68844139	68844139	G	C	0.41	NA	89	63	NA	NA	354
TCGA-DK-A1AG-01	Bladder (TCGA)	E386K	Missense	Diploid	2	S	U	High	Broad	chr16	68847234	68847234	G	A	0.47	NA	67	60	NA	NA	114
TCGA-HT-A617-01	Glioma (TCGA)	D370N	Missense	Diploid	5	S	U	Medium	Broad	chr16	68846137	68846137	G	A	0.22	NA	63	18	NA	NA	24
SA210	Breast (BCCRC)	Q195K	Missense	NA	1	U	U	Low	BC	chr16	68842647	68842647	C	A	NA	NA	NA	NA	NA	NA	61
SA077	Breast (BCCRC)	Q610L	Missense	NA	1	U	U	Low	BC	chr16	68856021	68856021	A	T	NA	NA	NA	NA	NA	NA	71
BR-M-126	Breast (Broad)	E781*	Nonsense	NA		S	V		Broad	chr16	68863602	68863602	G	T	NA	NA	NA	NA	NA	NA	28
BR-V-022	Breast (Broad)	D552N	Missense	NA	1	S	V	Low	Broad	chr16	68853271	68853271	G	A	NA	NA	NA	NA	NA	NA	50
PD4203a	Breast (Sanger)	R492I	Missense	NA	1	U	U	Low	Sanger	chr16	68849572	68849572	G	T	NA	NA	NA	NA	NA	NA	461
PD4137a	Breast (Sanger)	T560R	Missense	NA	1	U	U	Low	Sanger	chr16	68853296	68853296	C	G	NA	NA	NA	NA	NA	NA	104
PD4196a	Breast (Sanger)	Y523*	Nonsense	NA	1	U	U		Sanger	chr16	68853186	68853186	T	G	NA	NA	NA	NA	NA	NA	12
PD4110a	Breast (Sanger)	G759fs	FS del	NA	1	U	U		Sanger	chr16	68862187	68862187	G	-	NA	NA	NA	NA	NA	NA	12
PD4126a	Breast (Sanger)	K113fs	FS del	NA		U	U		Sanger	chr16	68835747	68835757	AAGTCACGCTG	-	NA	NA	NA	NA	NA	NA	30
PD4203a	Breast (Sanger)	E494*	Nonsense	NA	1	U	U		Sanger	chr16	68849577	68849577	G	T	NA	NA	NA	NA	NA	NA	461
PD4203a	Breast (Sanger)	E490K	Missense	NA	1	U	U	Low	Sanger	chr16	68849565	68849565	G	A	NA	NA	NA	NA	NA	NA	461
PD4205a	Breast (Sanger)	Q448*	Nonsense	NA	1	U	U		Sanger	chr16	68849439	68849439	C	T	NA	NA	NA	NA	NA	NA	24
PD3849a	Breast (Sanger)	M282fs	FS del	NA		U	U		Sanger	chr16	68845600	68845600	G	-	NA	NA	NA	NA	NA	NA	22
PD4121a	Breast (Sanger)	N405fs	FS del	NA	1	U	U		Sanger	chr16	68847293	68847312	AAAAAAAAAAAAAAAAAAAA	-	NA	NA	NA	NA	NA	NA	30
TCGA-BH-A18F-01	Breast (TCGA pub)	L581fs	FS ins	ShallowDel		S	U		WashU	chr16	68855935	68855936	-	CTGC	NA	NA	NA	NA	NA	NA	40
TCGA-A2-A0T4-01	Breast (TCGA pub)	D756fs	FS ins	ShallowDel		S	U		WashU	chr16	68862179	68862180	-	T	NA	NA	NA	NA	NA	NA	25
TCGA-B6-A0IP-01	Breast (TCGA pub)	F231fs	FS del	ShallowDel		S	U		WashU	chr16	68844104	68844105	TC	-	NA	NA	NA	NA	NA	NA	25
TCGA-BH-A18P-01	Breast (TCGA pub)	S36fs	FS del	ShallowDel	1	S	U		WashU	chr16	68772257	68772257	A	-	NA	NA	NA	NA	NA	NA	231
TCGA-BH-A0HP-01	Breast (TCGA pub)	L230_splice	Splice	ShallowDel		G	U		WashU	chr16	68844099	68844099	G	A	NA	NA	NA	NA	NA	NA	161
TCGA-BH-A0E9-01	Breast (TCGA pub)	D756fs	FS ins	Diploid		S	U		WashU	chr16	68862178	68862179	-	AT	NA	NA	NA	NA	NA	NA	11
TCGA-AR-A1AL-01	Breast (TCGA pub)	E504fs	FS del	DeepDel	1	S	U		WashU	chr16	68849608	68849608	A	-	NA	NA	NA	NA	NA	NA	20
TCGA-AO-A0JJ-01	Breast (TCGA pub)	T364fs	FS del	ShallowDel	1	S	U		WashU	chr16	68846121	68846127	AGTCACT	-	NA	NA	NA	NA	NA	NA	15
TCGA-A2-A0EW-01	Breast (TCGA pub)	L230_splice	Splice	ShallowDel		S	U		WashU	chr16	68844098	68844098	A	G	NA	NA	NA	NA	NA	NA	14
TCGA-A2-A0T6-01	Breast (TCGA pub)	Y827fs	FS ins	ShallowDel		S	U		WashU	chr16	68867233	68867234	-	TGAT	NA	NA	NA	NA	NA	NA	46
TCGA-E2-A10F-01	Breast (TCGA pub)	L311fs	FS ins	ShallowDel		S	U		WashU	chr16	68845685	68845686	-	T	NA	NA	NA	NA	NA	NA	25
TCGA-BH-A0BA-01	Breast (TCGA pub)	P260H	Missense	Diploid	2	S	U	High	WashU	chr16	68844191	68844191	C	A	NA	NA	NA	NA	NA	NA	27
TCGA-B6-A0IH-01	Breast (TCGA pub)	EVTAT283del	IF del	ShallowDel	1	S	U		WashU	chr16	68845601	68845615	GAGGTCACAGCCACA	-	NA	NA	NA	NA	NA	NA	26
TCGA-A8-A0AB-01	Breast (TCGA pub)	D400fs	FS ins	ShallowDel		S	U		WashU	chr16	68847278	68847279	-	A	NA	NA	NA	NA	NA	NA	18
TCGA-A8-A09V-01	Breast (TCGA pub)	167_167E>AQ	IF ins	ShallowDel	1	S	U		WashU	chr16	68842438	68842439	-	CCC	NA	NA	NA	NA	NA	NA	18
TCGA-A8-A0A2-01	Breast (TCGA pub)	PENEKG164del	IF del	ShallowDel		S	U		WashU	chr16	68842427	68842444	GCCCAGAAAATGAAAAAG	-	NA	NA	NA	NA	NA	NA	20
TCGA-A8-A07F-01	Breast (TCGA pub)	M656fs	FS del	ShallowDel	2	S	U		WashU	chr16	68857331	68857337	ATGGCCT	-	NA	NA	NA	NA	NA	NA	24
TCGA-A8-A09X-01	Breast (TCGA pub)	D291fs	FS del	ShallowDel	1	S	U		WashU	chr16	68845625	68845625	G	-	NA	NA	NA	NA	NA	NA	36
TCGA-B6-A0RQ-01	Breast (TCGA pub)	Q23*	Nonsense	Diploid	9	S	U		WashU	chr16	68772218	68772218	C	T	NA	NA	NA	NA	NA	NA	14
TCGA-AO-A0J9-01	Breast (TCGA pub)	M517fs	FS del	ShallowDel		S	U		WashU	chr16	68849648	68849648	G	-	NA	NA	NA	NA	NA	NA	72
TCGA-A8-A0A9-01	Breast (TCGA pub)	Q503*	Nonsense	ShallowDel	1	S	U		WashU	chr16	68849604	68849604	C	T	NA	NA	NA	NA	NA	NA	41
TCGA-A8-A09W-01	Breast (TCGA pub)	T646_splice	Splice	ShallowDel		S	U		WashU	chr16	68856129	68856129	G	A	NA	NA	NA	NA	NA	NA	66
TCGA-A2-A0SY-01	Breast (TCGA pub)	S18fs	FS ins	ShallowDel		S	U		WashU	chr16	68772203	68772204	-	CA	NA	NA	NA	NA	NA	NA	101
TCGA-AO-A0J8-01	Breast (TCGA pub)	I707fs	FS del	ShallowDel		S	U		WashU	chr16	68857485	68857485	T	-	NA	NA	NA	NA	NA	NA	22
TCGA-A8-A0A7-01	Breast (TCGA pub)	E243K	Missense	Diploid	5	S	U	Medium	WashU	chr16	68844139	68844139	G	A	NA	NA	NA	NA	NA	NA	62
TCGA-A8-A091-01	Breast (TCGA pub)	E243K	Missense	ShallowDel	5	S	U	Medium	WashU	chr16	68844139	68844139	G	A	NA	NA	NA	NA	NA	NA	15
TCGA-A1-A0SE-01	Breast (TCGA pub)	E243K	Missense	ShallowDel	5	S	U	Medium	WashU	chr16	68844139	68844139	G	A	NA	NA	NA	NA	NA	NA	14
TCGA-A2-A0EX-01	Breast (TCGA pub)	Q511*	Nonsense	ShallowDel	2	S	U		WashU	chr16	68849628	68849628	C	T	NA	NA	NA	NA	NA	NA	20
TCGA-AN-A03Y-01	Breast (TCGA pub)	R63*	Nonsense	ShallowDel	4	S	U		WashU	chr16	68835596	68835596	C	T	NA	NA	NA	NA	NA	NA	24
TCGA-A2-A0YK-01	Breast (TCGA pub)	R63*	Nonsense	ShallowDel	4	S	U		WashU	chr16	68835596	68835596	C	T	NA	NA	NA	NA	NA	NA	148
TCGA-A8-A0A4-01	Breast (TCGA pub)	D764fs	FS ins	ShallowDel		S	U		WashU	chr16	68862203	68862204	-	C	NA	NA	NA	NA	NA	NA	14
TCGA-A2-A0YD-01	Breast (TCGA pub)	F338fs	FS del	ShallowDel		S	U		WashU	chr16	68846043	68846043	C	-	NA	NA	NA	NA	NA	NA	47
TCGA-BH-A0C1-01	Breast (TCGA pub)	P159fs	FS del	ShallowDel	1	S	U		WashU	chr16	68842414	68842414	C	-	NA	NA	NA	NA	NA	NA	26
TCGA-A2-A4S2-01	Breast (TCGA)	Y835*	Nonsense	Diploid	1	S	U		WashU	chr16	68867258	68867258	T	A	NA	NA	NA	NA	NA	NA	30
TCGA-A8-A07B-01	Breast (TCGA)	P201A	Missense	ShallowDel	2	S	U	Medium	WashU	chr16	68842665	68842665	C	G	NA	NA	NA	NA	NA	NA	49
TCGA-A8-A0A9-01	Breast (TCGA)	Q503*	Nonsense	ShallowDel	1	S	U		WashU	chr16	68849604	68849604	C	T	NA	NA	NA	NA	NA	NA	41
TCGA-A7-A13H-01	Breast (TCGA)	I96fs	FS del	ShallowDel		S	U		WashU	chr16	68835697	68835697	C	-	NA	NA	NA	NA	NA	NA	20
TCGA-PE-A5DE-01	Breast (TCGA)	G278V	Missense	ShallowDel	1	S	U	High	WashU	chr16	68845587	68845587	G	T	NA	NA	NA	NA	NA	NA	274
TCGA-OL-A5RV-01	Breast (TCGA)	E512*	Nonsense	ShallowDel	1	S	U		WashU	chr16	68849631	68849631	G	T	NA	NA	NA	NA	NA	NA	12
TCGA-GM-A3XN-01	Breast (TCGA)	Q64fs	FS ins	ShallowDel		S	U		WashU	chr16	68835599	68835600	-	A	NA	NA	NA	NA	NA	NA	14
TCGA-D8-A3Z6-01	Breast (TCGA)	N431fs	FS del	ShallowDel		S	U		WashU	chr16	68847369	68847370	AA	-	NA	NA	NA	NA	NA	NA	23
TCGA-A8-A0A4-01	Breast (TCGA)	D764fs	FS ins	ShallowDel		S	U		WashU	chr16	68862203	68862204	-	C	NA	NA	NA	NA	NA	NA	24
TCGA-E2-A10F-01	Breast (TCGA)	L311fs	FS ins	ShallowDel		S	U		WashU	chr16	68845685	68845686	-	T	NA	NA	NA	NA	NA	NA	20
TCGA-AO-A128-01	Breast (TCGA)	A817V	Missense	Diploid	2	S	U	Medium	WashU	chr16	68867203	68867203	C	T	NA	NA	NA	NA	NA	NA	703
TCGA-AC-A23G-01	Breast (TCGA)	Q346*	Nonsense	ShallowDel	1	S	U		WashU	chr16	68846065	68846065	C	T	NA	NA	NA	NA	NA	NA	19
TCGA-BH-A2L8-01	Breast (TCGA)	R800fs	FS del	ShallowDel		S	U		WashU	chr16	68863661	68863661	C	-	NA	NA	NA	NA	NA	NA	291
TCGA-BH-A0BA-01	Breast (TCGA)	P260H	Missense	ShallowDel	2	S	U	High	WashU	chr16	68844191	68844191	C	A	NA	NA	NA	NA	NA	NA	25
TCGA-A2-A0CK-01	Breast (TCGA)	G278*	Nonsense	ShallowDel	1	S	U		WashU	chr16	68844244	68844244	G	T	NA	NA	NA	NA	NA	NA	12
TCGA-A2-A0T6-01	Breast (TCGA)	Y827fs	FS ins	ShallowDel		S	U		WashU	chr16	68867233	68867234	-	TGAT	NA	NA	NA	NA	NA	NA	91
TCGA-E2-A2P6-01	Breast (TCGA)	V204fs	FS ins	ShallowDel		S	U		WashU	chr16	68842676	68842677	-	T	NA	NA	NA	NA	NA	NA	97
TCGA-B6-A40B-01	Breast (TCGA)	E494*	Nonsense	ShallowDel	1	S	U		WashU	chr16	68849577	68849577	G	T	NA	NA	NA	NA	NA	NA	40
TCGA-EW-A3E8-01	Breast (TCGA)	I722_splice	Splice	ShallowDel		S	U		WashU	chr16	68857527	68857530	TAAG	-	NA	NA	NA	NA	NA	NA	68
TCGA-EW-A1J2-01	Breast (TCGA)	K668*	Nonsense	ShallowDel	1	S	U		WashU	chr16	68857367	68857367	A	T	NA	NA	NA	NA	NA	NA	23
TCGA-E2-A1L8-01	Breast (TCGA)	G278_splice	Splice	ShallowDel		S	U		WashU	chr16	68844245	68844245	G	A	NA	NA	NA	NA	NA	NA	22
TCGA-A2-A0SY-01	Breast (TCGA)	S18fs	FS ins	ShallowDel		S	U		WashU	chr16	68772203	68772204	-	CA	NA	NA	NA	NA	NA	NA	95
TCGA-A8-A091-01	Breast (TCGA)	E243K	Missense	ShallowDel	5	S	U	Medium	WashU	chr16	68844139	68844139	G	A	NA	NA	NA	NA	NA	NA	21
TCGA-A1-A0SE-01	Breast (TCGA)	E243K	Missense	ShallowDel	5	S	U	Medium	WashU	chr16	68844139	68844139	G	A	NA	NA	NA	NA	NA	NA	18
TCGA-A8-A0A7-01	Breast (TCGA)	E243K	Missense	ShallowDel	5	S	U	Medium	WashU	chr16	68844139	68844139	G	A	NA	NA	NA	NA	NA	NA	70
TCGA-GM-A4E0-01	Breast (TCGA)	N144fs	FS del	ShallowDel		S	U		WashU	chr16	68842369	68842369	A	-	NA	NA	NA	NA	NA	NA	17
TCGA-AC-A2FO-01	Breast (TCGA)	T823fs	FS ins	ShallowDel	1	S	U		WashU	chr16	68867222	68867223	-	G	NA	NA	NA	NA	NA	NA	21
TCGA-MS-A51U-01	Breast (TCGA)	K447*	Nonsense	ShallowDel	1	S	U		WashU	chr16	68849436	68849436	A	T	NA	NA	NA	NA	NA	NA	11
TCGA-A2-A3KC-01	Breast (TCGA)	T748fs	FS del	ShallowDel		S	U		WashU	chr16	68862155	68862155	C	-	NA	NA	NA	NA	NA	NA	25
TCGA-A7-A4SB-01	Breast (TCGA)	F601fs	FS ins	ShallowDel		S	U		WashU	chr16	68855995	68855996	-	T	NA	NA	NA	NA	NA	NA	31
TCGA-BH-A0C1-01	Breast (TCGA)	P159fs	FS del	ShallowDel	1	S	U		WashU	chr16	68842414	68842414	C	-	NA	NA	NA	NA	NA	NA	23
TCGA-E2-A2P5-01	Breast (TCGA)	Q383*	Nonsense	ShallowDel	1	S	U		WashU	chr16	68847225	68847225	C	T	NA	NA	NA	NA	NA	NA	65
TCGA-D8-A3Z5-01	Breast (TCGA)	T790fs	FS del	ShallowDel		S	U		WashU	chr16	68863630	68863630	C	-	NA	NA	NA	NA	NA	NA	13
TCGA-AR-A1AL-01	Breast (TCGA)	E504fs	FS del	ShallowDel	1	S	U		WashU	chr16	68849608	68849608	A	-	NA	NA	NA	NA	NA	NA	19
TCGA-A8-A09V-01	Breast (TCGA)	167_167E>AQ	IF ins	DeepDel	1	S	U		WashU	chr16	68842438	68842439	-	CCC	NA	NA	NA	NA	NA	NA	21
TCGA-GM-A5PX-01	Breast (TCGA)	T303fs	FS ins	ShallowDel		S	U		WashU	chr16	68845663	68845664	-	A	NA	NA	NA	NA	NA	NA	21
TCGA-BH-A28Q-01	Breast (TCGA)	R124fs	FS ins	ShallowDel		S	U		WashU	chr16	68835780	68835781	-	C	NA	NA	NA	NA	NA	NA	15
TCGA-A8-A09Z-01	Breast (TCGA)	R124fs	FS ins	ShallowDel		S	U		WashU	chr16	68835780	68835781	-	C	NA	NA	NA	NA	NA	NA	1012
TCGA-A8-A09T-01	Breast (TCGA)	R124fs	FS ins	ShallowDel		S	U		WashU	chr16	68835780	68835781	-	C	NA	NA	NA	NA	NA	NA	23
TCGA-AR-A2LN-01	Breast (TCGA)	R124fs	FS ins	ShallowDel		S	U		WashU	chr16	68835780	68835781	-	C	NA	NA	NA	NA	NA	NA	26
TCGA-E2-A1IJ-01	Breast (TCGA)	V678fs	FS ins	ShallowDel		S	U		WashU	chr16	68857397	68857398	-	T	NA	NA	NA	NA	NA	NA	17
TCGA-A2-A1FV-01	Breast (TCGA)	P160fs	FS ins	ShallowDel	1	S	U		WashU	chr16	68842417	68842418	-	G	NA	NA	NA	NA	NA	NA	35
TCGA-AC-A3YI-01	Breast (TCGA)	E763fs	FS ins	Diploid	1	S	U		WashU	chr16	68862200	68862201	-	G	NA	NA	NA	NA	NA	NA	11
TCGA-A2-A1G0-01	Breast (TCGA)	N867S	Missense	ShallowDel	1	S	U	Neutral	WashU	chr16	68867353	68867353	A	G	NA	NA	NA	NA	NA	NA	21
TCGA-D8-A27I-01	Breast (TCGA)	E165fs	FS del	ShallowDel		S	U		WashU	chr16	68842433	68842433	A	-	NA	NA	NA	NA	NA	NA	26
TCGA-A8-A09V-01	Breast (TCGA)	E165fs	FS del	DeepDel		S	U		WashU	chr16	68842433	68842433	A	-	NA	NA	NA	NA	NA	NA	21
TCGA-AC-A3W6-01	Breast (TCGA)	M282I	Missense	ShallowDel	3	S	U	Neutral	WashU	chr16	68845600	68845600	G	T	NA	NA	NA	NA	NA	NA	149
TCGA-B6-A0RQ-01	Breast (TCGA)	Q23*	Nonsense	ShallowDel	9	S	U		WashU	chr16	68772218	68772218	C	T	NA	NA	NA	NA	NA	NA	10
TCGA-D8-A27V-01	Breast (TCGA)	Q23*	Nonsense	ShallowDel	9	S	U		WashU	chr16	68772218	68772218	C	T	NA	NA	NA	NA	NA	NA	160
TCGA-AC-A3BB-01	Breast (TCGA)	Q23*	Nonsense	ShallowDel	9	S	U		WashU	chr16	68772218	68772218	C	T	NA	NA	NA	NA	NA	NA	58
TCGA-B6-A40C-01	Breast (TCGA)	Q23*	Nonsense	ShallowDel	9	S	U		WashU	chr16	68772218	68772218	C	T	NA	NA	NA	NA	NA	NA	29
TCGA-D8-A1XO-01	Breast (TCGA)	Q23*	Nonsense	ShallowDel	9	S	U		WashU	chr16	68772218	68772218	C	T	NA	NA	NA	NA	NA	NA	11
TCGA-LL-A50Y-01	Breast (TCGA)	Q23*	Nonsense	ShallowDel	9	S	U		WashU	chr16	68772218	68772218	C	T	NA	NA	NA	NA	NA	NA	26
TCGA-OL-A5DA-01	Breast (TCGA)	S180fs	FS del	ShallowDel		S	U		WashU	chr16	68842603	68842603	C	-	NA	NA	NA	NA	NA	NA	43
TCGA-AR-A5QM-01	Breast (TCGA)	R74*	Nonsense	Diploid	3	S	U		WashU	chr16	68835629	68835629	C	T	NA	NA	NA	NA	NA	NA	21
TCGA-A2-A0EX-01	Breast (TCGA)	Q511*	Nonsense	ShallowDel	2	S	U		WashU	chr16	68849628	68849628	C	T	NA	NA	NA	NA	NA	NA	25
TCGA-AO-A0J8-01	Breast (TCGA)	I707fs	FS del	ShallowDel		S	U		WashU	chr16	68857485	68857485	T	-	NA	NA	NA	NA	NA	NA	20
TCGA-AO-A0J9-01	Breast (TCGA)	M517fs	FS del	ShallowDel		S	U		WashU	chr16	68849648	68849648	G	-	NA	NA	NA	NA	NA	NA	76
TCGA-AN-A03Y-01	Breast (TCGA)	R63*	Nonsense	ShallowDel	4	S	U		WashU	chr16	68835596	68835596	C	T	NA	NA	NA	NA	NA	NA	22
TCGA-BH-A209-01	Breast (TCGA)	R63*	Nonsense	ShallowDel	4	S	U		WashU	chr16	68835596	68835596	C	T	NA	NA	NA	NA	NA	NA	53
TCGA-A2-A0CR-01	Breast (TCGA)	R63*	Nonsense	ShallowDel	4	S	U		WashU	chr16	68835596	68835596	C	T	NA	NA	NA	NA	NA	NA	90
TCGA-A2-A0YK-01	Breast (TCGA)	R63*	Nonsense	ShallowDel	4	S	U		WashU	chr16	68835596	68835596	C	T	NA	NA	NA	NA	NA	NA	141
TCGA-AC-A3TM-01	Breast (TCGA)	R733fs	FS ins	ShallowDel		S	U		WashU	chr16	68862109	68862110	-	G	NA	NA	NA	NA	NA	NA	39
TCGA-GM-A5PV-01	Breast (TCGA)	I722_splice	Splice	DeepDel		S	U		WashU	chr16	68862076	68862076	G	A	NA	NA	NA	NA	NA	NA	16
TCGA-D8-A1JN-01	Breast (TCGA)	A592fs	FS ins	ShallowDel		S	U		WashU	chr16	68855966	68855967	-	C	NA	NA	NA	NA	NA	NA	111
TCGA-GM-A2DO-01	Breast (TCGA)	D288N	Missense	ShallowDel	2	S	U	High	WashU	chr16	68845616	68845616	G	A	NA	NA	NA	NA	NA	NA	65
TCGA-A2-A0T4-01	Breast (TCGA)	D756fs	FS ins	ShallowDel		S	U		WashU	chr16	68862179	68862180	-	T	NA	NA	NA	NA	NA	NA	27
TCGA-BH-A18F-01	Breast (TCGA)	L581fs	FS ins	ShallowDel		S	U		WashU	chr16	68855935	68855936	-	CTGC	NA	NA	NA	NA	NA	NA	37
TCGA-B6-A2IU-01	Breast (TCGA)	Q195*	Nonsense	ShallowDel	2	S	U		WashU	chr16	68842647	68842647	C	T	NA	NA	NA	NA	NA	NA	32
TCGA-AC-A3TN-01	Breast (TCGA)	Q195*	Nonsense	ShallowDel	2	S	U		WashU	chr16	68842647	68842647	C	T	NA	NA	NA	NA	NA	NA	70
TCGA-BH-A0HP-01	Breast (TCGA)	L230_splice	Splice	ShallowDel		S	U		WashU	chr16	68844099	68844099	G	A	NA	NA	NA	NA	NA	NA	170
TCGA-E2-A1IH-01	Breast (TCGA)	P607S	Missense	ShallowDel	1	S	U	Low	WashU	chr16	68856011	68856011	C	T	NA	NA	NA	NA	NA	NA	52
TCGA-BH-A0E9-01	Breast (TCGA)	D756fs	FS ins	ShallowDel		S	U		WashU	chr16	68862178	68862179	-	AT	NA	NA	NA	NA	NA	NA	9
TCGA-B6-A0IP-01	Breast (TCGA)	F231fs	FS del	DeepDel		S	U		WashU	chr16	68844104	68844105	TC	-	NA	NA	NA	NA	NA	NA	20
TCGA-A7-A3J1-01	Breast (TCGA)	L711fs	FS del	ShallowDel		S	U		WashU	chr16	68857496	68857496	C	-	NA	NA	NA	NA	NA	NA	18
TCGA-A2-A25A-01	Breast (TCGA)	R732Q	Missense	ShallowDel	5	S	U	Medium	WashU	chr16	68862107	68862107	G	A	NA	NA	NA	NA	NA	NA	79
TCGA-A8-A0AB-01	Breast (TCGA)	D400fs	FS ins	ShallowDel		S	U		WashU	chr16	68847278	68847279	-	A	NA	NA	NA	NA	NA	NA	21
TCGA-A7-A5ZX-01	Breast (TCGA)	L731fs	FS del	ShallowDel	1	S	U		WashU	chr16	68862103	68862103	C	-	NA	NA	NA	NA	NA	NA	24
TCGA-A8-A09X-01	Breast (TCGA)	D291fs	FS del	ShallowDel	1	S	U		WashU	chr16	68845625	68845625	G	-	NA	NA	NA	NA	NA	NA	45
TCGA-GM-A2DD-01	Breast (TCGA)	T251K	Missense	Diploid	1	S	U	Neutral	WashU	chr16	68844164	68844164	C	A	NA	NA	NA	NA	NA	NA	37
TCGA-A7-A426-01	Breast (TCGA)	L728*	Nonsense	ShallowDel	1	S	U		WashU	chr16	68862095	68862095	T	A	NA	NA	NA	NA	NA	NA	24
TCGA-C8-A1HO-01	Breast (TCGA)	D644N	Missense	Diploid	1	S	U	Low	WashU	chr16	68856122	68856122	G	A	NA	NA	NA	NA	NA	NA	16
TCGA-E9-A3X8-01	Breast (TCGA)	515_516ins*	IF ins	ShallowDel		S	U		WashU	chr16	68849641	68849642	-	ATA	NA	NA	NA	NA	NA	NA	13
TCGA-AR-A24X-01	Breast (TCGA)	I722_splice	Splice	ShallowDel		S	U		WashU	chr16	68862076	68862076	G	T	NA	NA	NA	NA	NA	NA	18
TCGA-C8-A3M7-01	Breast (TCGA)	T340fs	FS ins	ShallowDel		S	U		WashU	chr16	68846048	68846049	-	G	NA	NA	NA	NA	NA	NA	107
TCGA-AR-A2LE-01	Breast (TCGA)	Q255*	Nonsense	ShallowDel	2	S	U		WashU	chr16	68844175	68844175	C	T	NA	NA	NA	NA	NA	NA	216
TCGA-A8-A09W-01	Breast (TCGA)	T646_splice	Splice	ShallowDel		S	U		WashU	chr16	68856129	68856129	G	A	NA	NA	NA	NA	NA	NA	62
TCGA-GI-A2C8-01	Breast (TCGA)	W409L	Missense	ShallowDel	1	S	U	High	WashU	chr16	68847304	68847304	G	T	NA	NA	NA	NA	NA	NA	83
TCGA-AC-A3OD-01	Breast (TCGA)	Q641*	Nonsense	ShallowDel	1	S	U		WashU	chr16	68856113	68856113	C	T	NA	NA	NA	NA	NA	NA	95
TCGA-BH-A18P-01	Breast (TCGA)	S36fs	FS del	ShallowDel	1	S	U		WashU	chr16	68772257	68772257	A	-	NA	NA	NA	NA	NA	NA	221
TCGA-PE-A5DD-01	Breast (TCGA)	R335*	Nonsense	ShallowDel	3	S	U		WashU	chr16	68845757	68845757	C	T	NA	NA	NA	NA	NA	NA	42
TCGA-A7-A3IZ-01	Breast (TCGA)	R335*	Nonsense	ShallowDel	3	S	U		WashU	chr16	68845757	68845757	C	T	NA	NA	NA	NA	NA	NA	65
TCGA-A2-A0CO-01	Breast (TCGA)	R335*	Nonsense	ShallowDel	3	S	U		WashU	chr16	68845757	68845757	C	T	NA	NA	NA	NA	NA	NA	17
TCGA-D8-A27G-01	Breast (TCGA)	E167fs	FS ins	ShallowDel	1	S	U		WashU	chr16	68842438	68842439	-	A	NA	NA	NA	NA	NA	NA	729
TCGA-A2-A0YD-01	Breast (TCGA)	F338fs	FS del	ShallowDel		S	U		WashU	chr16	68846043	68846043	C	-	NA	NA	NA	NA	NA	NA	44
TCGA-AR-A2LJ-01	Breast (TCGA)	E165Q	Missense	ShallowDel		S	U	High	WashU	chr16	68842432	68842432	G	C	NA	NA	NA	NA	NA	NA	11
TCGA-OL-A66K-01	Breast (TCGA)	V574fs	FS ins	ShallowDel		S	U		WashU	chr16	68855914	68855915	-	G	NA	NA	NA	NA	NA	NA	21
TCGA-AR-A2LL-01	Breast (TCGA)	G278R	Missense	ShallowDel	1	S	U	High	WashU	chr16	68844244	68844244	G	A	NA	NA	NA	NA	NA	NA	26
TCGA-AC-A5XS-01	Breast (TCGA)	F730fs	FS del	ShallowDel		S	U		WashU	chr16	68862100	68862103	TTTC	-	NA	NA	NA	NA	NA	NA	364
TCGA-AC-A2FF-01	Breast (TCGA)	K86fs	FS del	ShallowDel		S	U		WashU	chr16	68835665	68835666	AA	-	NA	NA	NA	NA	NA	NA	15
TCGA-A8-A07B-01	Breast (TCGA)	P200fs	FS del	ShallowDel		S	U		WashU	chr16	68842662	68842662	C	-	NA	NA	NA	NA	NA	NA	49
TCGA-E9-A2JT-01	Breast (TCGA)	D402H	Missense	Diploid	6	S	U	High	WashU	chr16	68847282	68847282	G	C	NA	NA	NA	NA	NA	NA	4
TCGA-A8-A0A6-01	Breast (TCGA)	T522_splice	Splice	ShallowDel		S	U		WashU	chr16	68849663	68849663	G	A	NA	NA	NA	NA	NA	NA	2052
TCGA-AC-A2FG-01	Breast (TCGA)	T199fs	FS ins	ShallowDel		S	U		WashU	chr16	68842661	68842662	-	C	NA	NA	NA	NA	NA	NA	35
TCGA-LQ-A4E4-01	Breast (TCGA)	W409*	Nonsense	ShallowDel	2	S	U		WashU	chr16	68847304	68847304	G	A	NA	NA	NA	NA	NA	NA	62
TCGA-AR-A24T-01	Breast (TCGA)	S649fs	FS ins	ShallowDel		S	U		WashU	chr16	68857311	68857312	-	T	NA	NA	NA	NA	NA	NA	20
TCGA-EW-A1J5-01	Breast (TCGA)	F499fs	FS ins	ShallowDel	1	S	U		WashU	chr16	68849593	68849594	-	G	NA	NA	NA	NA	NA	NA	299
TCGA-AC-A3W7-01	Breast (TCGA)	D198fs	FS ins	ShallowDel		S	U		WashU	chr16	68842658	68842659	-	A	NA	NA	NA	NA	NA	NA	55
TCGA-D8-A1Y1-01	Breast (TCGA)	T646_splice	Splice	ShallowDel		S	U		WashU	chr16	68856129	68856129	G	T	NA	NA	NA	NA	NA	NA	164
TCGA-C8-A274-01	Breast (TCGA)	P625fs	FS ins	ShallowDel		S	U		WashU	chr16	68856067	68856068	-	T	NA	NA	NA	NA	NA	NA	136
SNU1040_LARGE_IN...	CCLE	E497K	Missense	Diploid	2	U	U	High	Broad	chr16	68849586	68849586	G	A	0.54	NA	61	73	NA	NA	1308
LMSU_STOMACH	CCLE	E880K	Missense	Gain		U	U	Medium	Broad	chr16	68867391	68867391	G	A	0.64	NA	33	58	NA	NA	30
PF382_HAEMATOPOI...	CCLE	Y663C	Missense	Gain		U	U	Medium	Broad	chr16	68857353	68857353	A	G	0.11	NA	31	4	NA	NA	229
SCC15_UPPER_AERO...	CCLE	N405S	Missense	Gain	1	U	U	Low	Broad	chr16	68847292	68847292	A	G	0.6	NA	47	70	NA	NA	23
HEC108_ENDOMETRIUM	CCLE	T406A	Missense	Gain		U	U	Medium	Broad	chr16	68847294	68847294	A	G	0.2	NA	168	43	NA	NA	1060
CW2_LARGE_INTEST...	CCLE	Y450H	Missense	Diploid		U	U	Low	Broad	chr16	68849445	68849445	T	C	0.49	NA	39	37	NA	NA	874
AGS_STOMACH	CCLE	T578fs	FS ins	DeepDel		U	U		Broad	chr16	68855924	68855925	-	C	0.94	NA	5	82	NA	NA	122
HT115_LARGE_INTE...	CCLE	E648*	Nonsense	Gain	1	U	U		Broad	chr16	68857307	68857307	G	T	1	NA	0	9	NA	NA	640
IM95_STOMACH	CCLE	R124fs	FS del	Diploid		U	U		Broad	chr16	68835781	68835781	C	-	0.47	NA	94	82	NA	NA	201
GP2D_LARGE_INTES...	CCLE	R124fs	FS del	Diploid		U	U		Broad	chr16	68835781	68835781	C	-	0.38	NA	103	63	NA	NA	578
FTC238_THYROID	CCLE	I600T	Missense	ShallowDel	2	U	U	Low	Broad	chr16	68855991	68855991	T	C	0.59	NA	89	128	NA	NA	105
KP4_PANCREAS	CCLE	A698P	Missense	Diploid		U	U	Low	Broad	chr16	68857457	68857457	G	C	0.92	NA	2	22	NA	NA	47
SNUC2A_LARGE_INT...	CCLE	D400A	Missense	DeepDel	5	U	U	High	Broad	chr16	68847277	68847277	A	C	0.96	NA	1	27	NA	NA	371
RERFGC1B_STOMACH	CCLE	I250N	Missense	Diploid		U	U	Medium	Broad	chr16	68844161	68844161	T	A	1	NA	0	52	NA	NA	42
NUGC4_STOMACH	CCLE	D257V	Missense	Diploid	4	U	U	High	Broad	chr16	68844182	68844182	A	T	0.51	NA	22	23	NA	NA	36
LNCAPCLONEFGC_PR...	CCLE	P700S	Missense	Diploid		U	U	Low	Broad	chr16	68857463	68857463	C	T	0.34	NA	39	20	NA	NA	360
ZR7530_BREAST	CCLE	E243*	Nonsense	ShallowDel	1	U	U		Broad	chr16	68844139	68844139	G	T	1	NA	0	21	NA	NA	54
MDAMB453_BREAST	CCLE	W638*	Nonsense	ShallowDel	4	U	U		Broad	chr16	68856105	68856105	G	A	1	NA	0	135	NA	NA	92
NCIH716_LARGE_IN...	CCLE	R224C	Missense	Diploid	2	U	U	Low	Broad	chr16	68842734	68842734	C	T	0.37	NA	64	38	NA	NA	42
KATOIII_STOMACH	CCLE	R154T	Missense	Gain		U	U	Medium	Broad	chr16	68842400	68842400	G	C	0.21	NA	584	154	NA	NA	65
CAMA1_BREAST	CCLE	G571_splice	Splice	Diploid		U	U		Broad	chr16	68855903	68855903	G	A	1	NA	0	130	NA	NA	48
RPMI8226_HAEMATO...	CCLE	A817V	Missense	Gain	2	U	U	Medium	Broad	chr16	68867203	68867203	C	T	0.49	NA	40	39	NA	NA	42
COLO775_HAEMATOP...	CCLE	A817V	Missense	Gain	2	U	U	Medium	Broad	chr16	68867203	68867203	C	T	0.31	NA	66	29	NA	NA	72
UACC812_BREAST	CCLE	T522I	Missense	ShallowDel	3	U	U	Medium	Broad	chr16	68849662	68849662	C	T	0.42	NA	45	33	NA	NA	53
NCIH2081_LUNG	CCLE	E445A	Missense	ShallowDel	1	U	U	High	Broad	chr16	68849431	68849431	A	C	1	NA	0	51	NA	NA	41
DU145_PROSTATE	CCLE	K440_splice	Splice	Diploid		U	U		Broad	chr16	68847399	68847399	G	A	0.23	NA	20	6	NA	NA	256
KCL22_HAEMATOPOI...	CCLE	P170L	Missense	Diploid		U	U	Medium	Broad	chr16	68842448	68842448	C	T	0.4	NA	39	26	NA	NA	250
SW780_URINARY_TR...	CCLE	E273K	Missense	Diploid	1	U	U	High	Broad	chr16	68844229	68844229	G	A	0.41	NA	24	17	NA	NA	35
CAL148_BREAST	CCLE	D402N	Missense	ShallowDel	6	U	U	High	Broad	chr16	68847282	68847282	G	A	1	NA	0	58	NA	NA	69
NCCSTCK140_STOMACH	CCLE	PIFVPP484del	IF del	Gain		U	U		Broad	chr16	68849545	68849562	CCCCCATCTTTGTGCCTC	-	0.63	NA	34	58	NA	NA	45
SNU1040_LARGE_IN...	CCLE	R74*	Nonsense	Diploid	3	U	U		Broad	chr16	68835629	68835629	C	T	0.11	NA	177	21	NA	NA	1308
OE19_OESOPHAGUS	CCLE	R90W	Missense	ShallowDel	1	U	U	Neutral	Broad	chr16	68835677	68835677	C	T	0.43	NA	82	61	NA	NA	45
SNU478_BILIARY_T...	CCLE	L230_splice	Splice	ShallowDel		U	U		Broad	chr16	68844098	68844098	A	T	1	NA	0	18	NA	NA	29
TE4_OESOPHAGUS	CCLE	T340A	Missense	Gain	5	U	U	Neutral	Broad	chr16	68846047	68846047	A	G	0.27	NA	94	35	NA	NA	128
SQ1_LUNG	CCLE	T340A	Missense	Diploid	5	U	U	Neutral	Broad	chr16	68846047	68846047	A	G	0.31	NA	104	46	NA	NA	58
KMS26_HAEMATOPOI...	CCLE	T340A	Missense	Diploid	5	U	U	Neutral	Broad	chr16	68846047	68846047	A	G	0.99	NA	1	110	NA	NA	40
LNCAPCLONEFGC_PR...	CCLE	P94T	Missense	Diploid		U	U	Low	Broad	chr16	68835689	68835689	C	A	0.46	NA	132	114	NA	NA	360
EFM19_BREAST	CCLE	N674Y	Missense	ShallowDel	1	U	U	Medium	Broad	chr16	68857385	68857385	A	T	1	NA	0	84	NA	NA	34
SNU5_STOMACH	CCLE	T229_splice	Splice	ShallowDel		U	U		Broad	chr16	68842752	68842752	G	C	0.97	NA	1	38	NA	NA	40
HDMYZ_HAEMATOPOI...	CCLE	L276P	Missense	Gain		U	U	Neutral	Broad	chr16	68844239	68844239	T	C	0.57	NA	16	21	NA	NA	34
CW2_LARGE_INTEST...	CCLE	A298T	Missense	Diploid	2	U	U	Medium	Broad	chr16	68845646	68845646	G	A	0.49	NA	88	84	NA	NA	874
NCIH2122_LUNG	CCLE	PENEKG164del	IF del	ShallowDel		U	U		Broad	chr16	68842427	68842444	GCCCAGAAAATGAAAAAG	-	0.5	NA	112	113	NA	NA	41
BCP1_HAEMATOPOIE...	CCLE	D72N	Missense	Diploid		U	U	Low	Broad	chr16	68835623	68835623	G	A	0.48	NA	84	79	NA	NA	146
2313287_STOMACH	CCLE	D616N	Missense	Diploid		U	U	Medium	Broad	chr16	68856038	68856038	G	A	0.5	NA	112	111	NA	NA	245
HARA_LUNG	CCLE	Y302N	Missense	Gain		U	U	High	Broad	chr16	68845658	68845658	T	A	0.12	NA	115	15	NA	NA	79
OCUM1_STOMACH	CCLE	G212E	Missense	Diploid	1	U	U	High	Broad	chr16	68842699	68842699	G	A	1	NA	0	78	NA	NA	42
UMUC3_URINARY_TR...	CCLE	D549H	Missense	ShallowDel		U	U	High	Broad	chr16	68853262	68853262	G	C	0.24	NA	26	8	NA	NA	46
HCT116_LARGE_INT...	CCLE	V119fs	FS del	Diploid		U	U		Broad	chr16	68835766	68835766	G	-	0.31	NA	116	52	NA	NA	278
GCIY_STOMACH	CCLE	T229_splice	Splice	ShallowDel		U	U		Broad	chr16	68842751	68842752	TG	-	0.92	NA	6	68	NA	NA	31
EVSAT_BREAST	CCLE	T229_splice	Splice	Diploid		U	U		Broad	chr16	68842751	68842752	TG	-	0.93	NA	7	87	NA	NA	72
KYSE510_OESOPHAGUS	CCLE	T427K	Missense	Diploid		U	U	Medium	Broad	chr16	68847358	68847358	C	A	0.29	NA	65	26	NA	NA	74
TCGA-JX-A3Q0-01	Cervical (TCGA)	G761E	Missense	Gain		S	U	Medium	WashU	chr16	68862194	68862194	G	A	NA	NA	NA	NA	NA	NA	593
TCGA-IR-A3LH-01	Cervical (TCGA)	D819N	Missense	Diploid		S	U	Low	WashU	chr16	68867208	68867208	G	A	NA	NA	NA	NA	NA	NA	724
587228	Colorectal (Genentech)	S191N	Missense	NA	1	U	V	Medium	Genentech	chr16	68842636	68842636	G	A	NA	NA	NA	NA	NA	NA	1303
587224	Colorectal (Genentech)	L214R	Missense	NA	1	U	U	Medium	Genentech	chr16	68842705	68842705	T	G	NA	NA	NA	NA	NA	NA	1339
587228	Colorectal (Genentech)	R732Q	Missense	NA	5	U	V	Medium	Genentech	chr16	68862107	68862107	G	A	NA	NA	NA	NA	NA	NA	1303
587224	Colorectal (Genentech)	R774fs	FS del	NA		U	V		Genentech	chr16	68863582	68863583	AG	A	NA	NA	NA	NA	NA	NA	1339
TCGA-AG-3892-01	Colorectal (TCGA pub)	E648*	Nonsense	Diploid	1	S	V		Broad	chr16	68857307	68857307	G	T	NA	NA	NA	NA	NA	NA	1819
TCGA-AA-3821-01	Colorectal (TCGA pub)	V365I	Missense	Diploid	3	S	U	Low	Broad	chr16	68846122	68846122	G	A	NA	NA	NA	NA	NA	NA	642
TCGA-AA-A01R-01	Colorectal (TCGA pub)	Y101C	Missense	Diploid	1	S	V	Low	Broad	chr16	68835711	68835711	A	G	NA	NA	NA	NA	NA	NA	1241
TCGA-AA-A00N-01	Colorectal (TCGA pub)	D291N	Missense	Diploid	1	S	V	Medium	Broad	chr16	68845625	68845625	G	A	NA	NA	NA	NA	NA	NA	3514
TCGA-AA-A00U-01	Colorectal (TCGA pub)	R335*	Nonsense	Diploid	3	S	V		Baylor	chr16	68845757	68845757	C	T	NA	NA	NA	NA	NA	NA	66
TCGA-AG-3892-01	Colorectal (TCGA)	E648*	Nonsense	Diploid	1	S	U		Broad	chr16	68857307	68857307	G	T	NA	NA	NA	NA	NA	NA	1868
TCGA-AA-3821-01	Colorectal (TCGA)	V365I	Missense	Diploid	3	S	U	Low	Broad	chr16	68846122	68846122	G	A	NA	NA	NA	NA	NA	NA	638
TCGA-AA-A01R-01	Colorectal (TCGA)	Y101C	Missense	Diploid	1	S	V	Low	Broad	chr16	68835711	68835711	A	G	NA	NA	NA	NA	NA	NA	1237
TCGA-AA-A00N-01	Colorectal (TCGA)	D291N	Missense	Diploid	1	S	V	Medium	Broad	chr16	68845625	68845625	G	A	NA	NA	NA	NA	NA	NA	3514
TCGA-AA-A00U-01	Colorectal (TCGA)	R335*	Nonsense	Diploid	3	S	V		Baylor	chr16	68845757	68845757	C	T	NA	NA	NA	NA	NA	NA	66
EV-061-M	Colorectal (MSKCC)	N809S	Missense	NA		S	U	Low	MSKCC	chr16	68863687	68863687	A	G	0.24	0.01	380	121	442	4	9
EV-061-P	Colorectal (MSKCC)	N809S	Missense	NA		S	U	Low	MSKCC	chr16	68863687	68863687	A	G	0.25	0.01	433	148	442	4	10
ESO-119	Esophagus (Broad)	W532*	Nonsense	NA	2	S	U		Broad	chr16	68853213	68853213	G	A	0.15	NA	47	8	NA	NA	64
ESO-669	Esophagus (Broad)	D587Y	Missense	NA	1	S	U	High	Broad	chr16	68855951	68855951	G	T	0.14	NA	69	11	NA	NA	95
ESO-580	Esophagus (Broad)	D254N	Missense	NA	7	S	U	Medium	Broad	chr16	68844172	68844172	G	A	0.05	NA	116	6	NA	NA	93
ESO-049	Esophagus (Broad)	E497K	Missense	NA	2	S	U	High	Broad	chr16	68849586	68849586	G	A	0.31	NA	44	20	NA	NA	181
HN_62374	Head & neck (Broad)	D858E	Missense	NA	1	S	V	Medium	Broad	chr16	68867327	68867327	C	A	0.1	NA	79	9	NA	NA	14
HN_62699	Head & neck (Broad)	A137E	Missense	NA		U	U	Neutral	Broad	chr16	68842349	68842349	C	A	0.3	NA	19	8	NA	NA	137
HN_63058	Head & neck (Broad)	T229_splice	Splice	NA		U	U		Broad	chr16	68842753	68842753	T	G	0.15	NA	22	4	NA	NA	87
TCGA-CV-6937-01	Head & neck (TCGA)	D569E	Missense	Gain		S	U	Medium	Broad	chr16	68853324	68853324	C	A	0.26	NA	32	11	NA	NA	119
TCGA-BA-4074-01	Head & neck (TCGA)	N558K	Missense	Diploid		S	U	Low	Broad	chr16	68853291	68853291	C	A	0.04	NA	101	4	NA	NA	135
TCGA-CR-7370-01	Head & neck (TCGA)	R224H	Missense	ShallowDel	2	S	U	Neutral	Broad	chr16	68842735	68842735	G	A	0.12	NA	30	4	NA	NA	454
TCGA-CN-6024-01	Head & neck (TCGA)	VI392del	IF del	Diploid		S	U		Broad	chr16	68847250	68847255	TCGTAA	-	NA	NA	NA	NA	NA	NA	130
TCGA-CR-7370-01	Head & neck (TCGA pub)	R224H	Missense	ShallowDel	2	U	U	Neutral	Broad	chr16	68842735	68842735	G	A	0.12	NA	30	4	NA	NA	454
TCGA-BA-4074-01	Head & neck (TCGA pub)	N558K	Missense	Diploid		U	U	Low	Broad	chr16	68853291	68853291	C	A	0.04	NA	101	4	NA	NA	135
TCGA-CN-6024-01	Head & neck (TCGA pub)	VI392del	IF del	Diploid		U	U		Broad	chr16	68847250	68847255	TCGTAA	-	0.2	NA	64	16	NA	NA	132
TCGA-CV-6937-01	Head & neck (TCGA pub)	D569E	Missense	Gain		U	U	Medium	Broad	chr16	68853324	68853324	C	A	0.26	NA	32	11	NA	NA	119
GB16	Cholangiocarcinoma (JHU)	P373R	Missense	NA	1	U	U	High	jhu	chr16	68846147	68846147	C	G	NA	NA	NA	NA	NA	NA	37
TCGA-B0-5692-01	ccRCC (TCGA pub)	N315S	Missense	Diploid	3	S	U	Low	broad.mit.edu;hgsc.bcm.edu;ucsc.edu	chr16	68845698	68845698	A	G	NA	NA	NA	NA	NA	NA	61
TCGA-B0-4714-01	ccRCC (TCGA pub)	V737D	Missense	Diploid	1	S	V	Low	hgsc.bcm.edu;ucsc.edu	chr16	68862122	68862122	T	A	NA	NA	NA	NA	NA	NA	68
TCGA-B0-5692-01	ccRCC (TCGA)	N315S	Missense	Diploid	3	S	U	Low	broad.mit.edu;hgsc.bcm.edu;ucsc.edu	chr16	68845698	68845698	A	G	NA	NA	NA	NA	NA	NA	60
H112352	Liver (AMC)	N387H	Missense	Diploid		S	U	High	LGGM	chr16	68847237	68847237	A	C	0.17	NA	67	14	NA	NA	205
H080411	Liver (AMC)	P597T	Missense	Diploid		S	U	Medium	LGGM	chr16	68855981	68855981	C	A	0.05	NA	75	4	NA	NA	218
TCGA-DD-A4NK-01	Liver (TCGA)	K187R	Missense	Diploid		S	U	Neutral	hgsc.bcm.edu;broad.mit.edu;ucsc.edu;bcgsc.ca;mdanderson.org	chr16	68842624	68842624	A	G	0.43	NA	31	23	76	0	71
TCGA-CC-5260-01	Liver (TCGA)	T646_splice	Splice	ShallowDel		S	U		hgsc.bcm.edu;broad.mit.edu;ucsc.edu;bcgsc.ca;mdanderson.org	chr16	68856129	68856129	G	A	0.19	NA	72	17	82	0	57
LUAD-E00934	Lung adeno (Broad)	P825L	Missense	Diploid	1	U	U	Medium	Broad	chr16	68867227	68867227	C	T	NA	NA	NA	NA	NA	NA	652
LUAD-S01405	Lung adeno (Broad)	D418N	Missense	ShallowDel	1	U	U	Low	Broad	chr16	68847330	68847330	G	A	NA	NA	NA	NA	NA	NA	301
LUAD-YINHD	Lung adeno (Broad)	L845V	Missense	Diploid	1	U	U	Medium	Broad	chr16	68867286	68867286	C	G	NA	NA	NA	NA	NA	NA	2732
LUAD-B01811	Lung adeno (Broad)	R65I	Missense	Diploid	1	U	U		Broad	chr16	68835603	68835604	GG	TT	NA	NA	NA	NA	NA	NA	944
LUAD-RT-S01831	Lung adeno (Broad)	M282I	Missense	Diploid	3	U	U	Neutral	Broad	chr16	68845600	68845600	G	T	NA	NA	NA	NA	NA	NA	270
TCGA-44-2656-01	Lung adeno (TCGA pub)	V460L	Missense	Diploid	1	U	U	Low	Broad	chr16	68849475	68849475	G	T	0.15	NA	259	47	NA	NA	1022
TCGA-95-7567-01	Lung adeno (TCGA pub)	S337_splice	Splice	ShallowDel		U	U		Broad	chr16	68846036	68846037	AG	-	0.09	NA	82	8	NA	NA	873
TCGA-05-5428-01	Lung adeno (TCGA pub)	K738R	Missense	ShallowDel	1	U	U	Medium	Broad	chr16	68862125	68862125	A	G	0.51	NA	34	35	NA	NA	331
TCGA-44-2656-01	Lung adeno (TCGA)	V460L	Missense	Diploid	1	S	U	Low	Broad	chr16	68849475	68849475	G	T	NA	NA	NA	NA	NA	NA	830
TCGA-05-5428-01	Lung adeno (TCGA)	K738R	Missense	ShallowDel	1	S	U	Medium	Broad	chr16	68862125	68862125	A	G	NA	NA	NA	NA	NA	NA	343
TCGA-05-4396-01	Lung adeno (TCGA)	Q511K	Missense	Diploid		S	U	Low	Broad	chr16	68849628	68849628	C	A	NA	NA	NA	NA	NA	NA	9268
TCGA-50-6590-01	Lung adeno (TCGA)	Q129H	Missense	Diploid	1	S	U	Neutral	Broad	chr16	68835796	68835796	G	T	NA	NA	NA	NA	NA	NA	908
TCGA-05-4396-01	Lung adeno (TCGA)	G239W	Missense	Diploid		S	U	High	Broad	chr16	68844127	68844127	G	T	NA	NA	NA	NA	NA	NA	9268
TCGA-18-3412-01	Lung squ (TCGA pub)	G239W	Missense	Gain		U	U	High	Broad	chr16	68844127	68844127	G	T	0.04	NA	146	6	NA	NA	389
TCGA-21-5787-01	Lung squ (TCGA pub)	P277S	Missense	Gain	1	U	U	Medium	Broad	chr16	68844241	68844241	C	T	0.13	NA	87	13	NA	NA	370
TCGA-22-1016-01	Lung squ (TCGA)	L71F	Missense	Diploid	1	S	U	Neutral	Broad	chr16	68835620	68835620	C	T	0.17	NA	198	41	NA	NA	301
TCGA-66-2759-01	Lung squ (TCGA)	E445Q	Missense	ShallowDel	1	S	U	High	Broad	chr16	68849430	68849430	G	C	0.28	NA	69	27	NA	NA	382
TCGA-21-5787-01	Lung squ (TCGA)	P277S	Missense	Gain	1	S	U	Medium	Broad	chr16	68844241	68844241	C	T	0.13	NA	87	13	NA	NA	363
SJMB002	MBL (PCGP)	R63G	Missense	NA	1	U	U	Medium	WashU	chr16	68835596	68835596	C	G	NA	NA	NA	NA	NA	NA	11
MM-0339	MM (Broad)	R784C	Missense	NA		U	U	Medium	Broad	chr16	68863611	68863611	C	T	NA	NA	NA	NA	NA	NA	29
MM-0529	MM (Broad)	D856N	Missense	NA		U	U	Medium	Broad	chr16	68867319	68867319	G	A	NA	NA	NA	NA	NA	NA	52
MDA_N	NCI-60	Y190H	Missense	ShallowDel	3	U	U	High	discover.nci.nih.gov	chr16	68842632	68842632	T	C	NA	NA	NA	NA	NA	NA	280
MDA_MB_435	NCI-60	Y190H	Missense	ShallowDel	3	U	U	High	discover.nci.nih.gov	chr16	68842632	68842632	T	C	NA	NA	NA	NA	NA	NA	315
HCC_2998	NCI-60	R222I	Missense	Diploid	2	U	U	High	discover.nci.nih.gov	chr16	68842729	68842729	G	T	NA	NA	NA	NA	NA	NA	5079
HCT_116	NCI-60	G120fs	FS del	Diploid		U	U		discover.nci.nih.gov	chr16	68835769	68835769	G	-	NA	NA	NA	NA	NA	NA	1602
RPMI_8226	NCI-60	A817V	Missense	Gain	2	U	U	Medium	discover.nci.nih.gov	chr16	68867203	68867203	C	T	NA	NA	NA	NA	NA	NA	255
TCGA-04-1337-01	Ovarian (TCGA pub)	M316V	Missense	ShallowDel	1	S	V	Low	Baylor	chr16	68845700	68845700	A	G	NA	NA	NA	NA	NA	NA	60
TCGA-04-1337-01	Ovarian (TCGA)	M316V	Missense	ShallowDel	1	S	V	Low	Baylor	chr16	68845700	68845700	A	G	NA	NA	NA	NA	NA	NA	85
TCGA-13-0807-01	Ovarian (TCGA)	G203S	Missense	ShallowDel		S	U	Medium	WashU	chr16	68842671	68842671	G	A	NA	NA	NA	NA	NA	NA	51
TCGA-IB-7651-01	Pancreas (TCGA)	L776M	Missense	Diploid		S	U	Medium	Broad	chr16	68863587	68863587	C	A	0.18	NA	240	51	NA	NA	16248
PR-05-3440	Prostate (Broad/Cornell 2012)	N256I	Missense	Diploid	1	S	U	High	Broad	chr16	68844179	68844179	A	T	0.07	NA	187	14	NA	NA	40
PCA0132	Prostate (MSKCC 2010)	V475A	Missense	Diploid	1	S	V	High	MSKCC	chr16	68849521	68849521	T	C	NA	NA	NA	NA	NA	NA	2
LNCaP	Prostate (MSKCC 2010)	P94T	Missense	Diploid		No matched normal	V	Low	MSKCC	chr16	68835689	68835689	C	A	NA	NA	NA	NA	NA	NA	37
TCGA-KK-A6E8-01	Prostate (TCGA)	R598G	Missense	Diploid	1	S	U	Medium	Broad	chr16	68855984	68855984	C	G	0.05	NA	83	4	NA	NA	49
TCGA-G9-6365-01	Prostate (TCGA)	T379M	Missense	Diploid	1	S	U	Low	Broad	chr16	68846165	68846165	C	T	0.08	NA	65	6	NA	NA	43
TCGA-KK-A59V-01	Prostate (TCGA)	H632fs	FS del	DeepDel		S	U		Broad	chr16	68856088	68856088	C	-	0.08	NA	82	7	NA	NA	865
TCGA-EJ-7782-01	Prostate (TCGA)	L249V	Missense	Diploid	1	S	U	Neutral	Broad	chr16	68844157	68844157	T	G	0.32	NA	82	38	NA	NA	381
WA26	Prostate (MICH)	D433N	Missense	Diploid	1	U	U	Neutral	umich.edu	chr16	68847375	68847375	G	A	0.35	0.01	146	77	123	1	89
PT61GT	Sarcoma (MSKCC)	MUTATED	Missense	Diploid		S	V		NA	NA	0	0	NA	NA	NA	NA	NA	NA	NA	NA	4
PT7DD	Sarcoma (MSKCC)	MUTATED	Missense	ShallowDel		S	V		NA	NA	0	0	NA	NA	NA	NA	NA	NA	NA	NA	1
MEL-Ma-Mel-114	Melanoma (Broad)	P825L	Missense	NA	1	U	U	Medium	Broad	chr16	68867227	68867227	C	T	NA	NA	NA	NA	NA	NA	1991
MEL-JWCI-WGS-36	Melanoma (Broad)	R784C	Missense	NA		U	U	Medium	Broad	chr16	68863611	68863611	C	T	NA	NA	NA	NA	NA	NA	354
MEL-UKRV-Mel-24	Melanoma (Broad)	E551K	Missense	NA		U	U	High	Broad	chr16	68853268	68853268	G	A	NA	NA	NA	NA	NA	NA	271
MEL-Ma-Mel-67	Melanoma (Broad)	P125L	Missense	NA		U	U	Neutral	Broad	chr16	68835783	68835783	C	T	NA	NA	NA	NA	NA	NA	1980
TCGA-RP-A694-06	Melanoma (TCGA)	R868C	Missense	Diploid		S	U	High	Broad	chr16	68867355	68867355	C	T	0.25	NA	62	21	NA	NA	568
TCGA-FW-A3R5-06	Melanoma (TCGA)	P201S	Missense	ShallowDel	2	S	U	Medium	Broad	chr16	68842665	68842665	C	T	0.25	NA	49	16	NA	NA	15586
TCGA-FS-A1ZK-06	Melanoma (TCGA)	P429L	Missense	Gain	1	S	U	Medium	Broad	chr16	68847364	68847364	C	T	0.24	NA	165	52	NA	NA	1253
TCGA-EE-A29E-06	Melanoma (TCGA)	A719V	Missense	Diploid	1	S	U	Low	Broad	chr16	68857521	68857521	C	T	0.34	NA	25	13	NA	NA	2824
TCGA-DA-A3F8-06	Melanoma (TCGA)	L15del	IF del	ShallowDel		S	U		Broad	chr16	68771348	68771350	GCT	-	0.33	NA	4	2	NA	NA	945
TCGA-EE-A2A6-06	Melanoma (TCGA)	P744S	Missense	Diploid	1	S	U	Low	Broad	chr16	68862142	68862142	C	T	0.45	NA	48	39	NA	NA	243
YUKLAB	Melanoma (Yale)	N674K	Missense	NA	1	S	U	Low	yale.edu	chr16	68857387	68857387	T	A	NA	NA	NA	NA	NA	NA	3676
YUZINO	Melanoma (Yale)	E247K	Missense	NA	1	S	U	Medium	yale.edu	chr16	68844151	68844151	G	A	NA	NA	NA	NA	NA	NA	1057
YUAKER	Melanoma (Yale)	R90Q	Missense	NA	1	S	U		yale.edu	chr16	68835678	68835679	GG	AA	NA	NA	NA	NA	NA	NA	1088
S00936	Lung SC (CLCGP)	A735V	Missense	NA	1	U	U	Neutral	CLCGP	chr16	68862116	68862116	C	T	NA	NA	NA	NA	NA	NA	818
pfg136T	Stomach (Pfizer UHK)	V157L	Missense	NA		U	U	Medium	pfizer_uhongkong	chr16	68842408	68842408	G	C	0.31	NA	54	24	114	0	41
pfg023T	Stomach (Pfizer UHK)	Q177_splice	Splice	NA		U	U		pfizer_uhongkong	chr16	68842471	68842471	G	A	0.35	NA	62	33	113	0	27
pfg097T	Stomach (Pfizer UHK)	Q177_splice	Splice	NA		U	U		pfizer_uhongkong	chr16	68842471	68842471	G	A	0.18	NA	76	17	129	0	55
pfg416T	Stomach (Pfizer UHK)	KVFYSI187del	IF del	NA		U	U		pfizer_uhongkong	chr16	68842622	68842639	CAAGGTTTTCTACAGCAT	-	0.15	NA	60	11	81	0	48
pfg317T	Stomach (Pfizer UHK)	VFKGS266del	IF del	NA		U	U		pfizer_uhongkong	chr16	68844208	68844222	GTCTTTAAGGGGTCT	-	0.13	NA	59	9	96	0	75
pfg151T	Stomach (Pfizer UHK)	201_210PVGVFIIERE>Q	IF del	NA		U	U		pfizer_uhongkong	chr16	68842666	68842692	CTGTTGGTGTCTTTATTATTGAAAGAG	-	0.12	NA	89	12	124	0	34
pfg181T	Stomach (Pfizer UHK)	F91fs	FS del	NA		U	U		pfizer_uhongkong	chr16	68835680	68835680	T	-	0.33	NA	74	37	117	0	1642
pfg220T	Stomach (Pfizer UHK)	F205S	Missense	NA		U	U	High	pfizer_uhongkong	chr16	68842678	68842678	T	C	0.34	0.01	59	30	94	1	41
pfg094T	Stomach (Pfizer UHK)	V188D	Missense	NA	1	U	U	Medium	pfizer_uhongkong	chr16	68842627	68842627	T	A	0.14	NA	85	14	103	0	42
pfg413T	Stomach (Pfizer UHK)	A691T	Missense	NA	1	U	U	Neutral	pfizer_uhongkong	chr16	68857436	68857436	G	A	0.16	NA	56	11	83	0	114
pfg136T	Stomach (Pfizer UHK)	W156C	Missense	NA		U	U	High	pfizer_uhongkong	chr16	68842407	68842407	G	T	0.3	NA	54	23	114	0	41
pfg181T	Stomach (Pfizer UHK)	R124fs	FS del	NA		U	U		pfizer_uhongkong	chr16	68835781	68835781	C	-	0.42	NA	69	50	106	0	1642
pfg008T	Stomach (Pfizer UHK)	R124fs	FS del	NA		U	U		pfizer_uhongkong	chr16	68835781	68835781	C	-	0.35	NA	59	32	103	0	1569
pfg122T	Stomach (Pfizer UHK)	R124fs	FS del	NA		U	U		pfizer_uhongkong	chr16	68835781	68835781	C	-	0.2	NA	53	13	77	0	1110
pfg277T	Stomach (Pfizer UHK)	D549Y	Missense	NA		U	U	High	pfizer_uhongkong	chr16	68853262	68853262	G	T	0.44	NA	63	50	132	0	113
pfg136T	Stomach (Pfizer UHK)	DW155del	IF del	NA		U	U		pfizer_uhongkong	chr16	68842400	68842405	GAGACT	-	0.27	NA	57	21	124	0	41
pfg122T	Stomach (Pfizer UHK)	S853P	Missense	NA		U	U	Medium	pfizer_uhongkong	chr16	68867310	68867310	T	C	0.18	0.01	62	14	107	1	1110
pfg122T	Stomach (Pfizer UHK)	V119fs	FS ins	NA		U	U		pfizer_uhongkong	chr16	68835765	68835766	-	G	0.25	NA	52	17	85	0	1110
pfg156T	Stomach (Pfizer UHK)	D254Y	Missense	NA	7	U	U	High	pfizer_uhongkong	chr16	68844172	68844172	G	T	0.12	NA	85	12	123	0	36
pfg068T	Stomach (Pfizer UHK)	R87G	Missense	NA		U	U	Medium	pfizer_uhongkong	chr16	68835668	68835668	A	G	0.4	NA	74	50	124	0	1325
TCGA-BR-4279-01	Stomach (TCGA pub)	R222G	Missense	ShallowDel	2	U	U	High	Broad	chr16	68842728	68842728	A	G	0.2	NA	36	9	NA	NA	36
TCGA-IN-7808-01	Stomach (TCGA pub)	A299S	Missense	Diploid	1	U	U	Low	Broad	chr16	68845649	68845649	G	T	0.28	NA	58	22	NA	NA	96
TCGA-BR-A4IV-01	Stomach (TCGA pub)	D254Y	Missense	Diploid	7	U	U	High	Broad	chr16	68844172	68844172	G	T	0.07	NA	143	11	NA	NA	21
TCGA-BR-8058-01	Stomach (TCGA pub)	D254Y	Missense	Diploid	7	U	U	High	Broad	chr16	68844172	68844172	G	T	0.29	NA	54	22	NA	NA	47
TCGA-BR-6803-01	Stomach (TCGA pub)	D254Y	Missense	Diploid	7	U	U	High	Broad	chr16	68844172	68844172	G	T	0.27	NA	155	56	NA	NA	16
TCGA-BR-8592-01	Stomach (TCGA pub)	Y190C	Missense	Diploid	3	U	U	High	Broad	chr16	68842633	68842633	A	G	0.14	NA	18	3	NA	NA	34
TCGA-BR-4292-01	Stomach (TCGA pub)	A102T	Missense	Diploid	1	U	U	Low	Broad	chr16	68835713	68835713	G	A	0.31	NA	53	24	NA	NA	1251
TCGA-BR-8677-01	Stomach (TCGA pub)	316_317MF>I	IF del	ShallowDel		S	U		Broad	chr16	68845701	68845703	TGT	-	0.12	NA	57	8	NA	NA	58
TCGA-BR-6452-01	Stomach (TCGA pub)	A691T	Missense	Diploid	1	U	U	Neutral	Broad	chr16	68857436	68857436	G	A	0.09	NA	108	11	NA	NA	6544
TCGA-BR-A44T-01	Stomach (TCGA pub)	I248F	Missense	Diploid	1	U	U	Low	Broad	chr16	68844154	68844154	A	T	0.07	NA	175	13	NA	NA	16
TCGA-BR-8364-01	Stomach (TCGA pub)	L175P	Missense	Diploid	1	U	U	Medium	Broad	chr16	68842463	68842463	T	C	0.3	NA	19	8	NA	NA	19
TCGA-D7-6522-01	Stomach (TCGA pub)	K440_splice	Splice	Diploid		U	U		Broad	chr16	68847399	68847399	G	T	0.05	NA	288	15	NA	NA	61
TCGA-CD-A4MG-01	Stomach (TCGA pub)	S559N	Missense	Diploid	2	U	U	Neutral	Broad	chr16	68853293	68853293	G	A	0.33	NA	41	20	NA	NA	2281
TCGA-BR-A4QM-01	Stomach (TCGA pub)	E497K	Missense	Diploid	2	U	U	High	Broad	chr16	68849586	68849586	G	A	0.55	NA	21	26	NA	NA	78
TCGA-BR-4188-01	Stomach (TCGA pub)	G212E	Missense	Diploid	1	U	U	High	Broad	chr16	68842699	68842699	G	A	0.14	NA	36	6	NA	NA	65
TCGA-FP-8210-01	Stomach (TCGA pub)	D257G	Missense	Diploid	4	U	U	High	Broad	chr16	68844182	68844182	A	G	0.11	NA	48	6	NA	NA	5
TCGA-D7-8574-01	Stomach (TCGA pub)	I178_splice	Splice	Diploid		U	U		Broad	chr16	68842595	68842595	G	T	0.17	NA	34	7	NA	NA	24
TCGA-D7-6524-01	Stomach (TCGA pub)	E813_splice	Splice	Diploid		S	U		Broad	chr16	68863697	68863701	TGAAG	-	0.05	NA	99	5	NA	NA	90
TCGA-BR-8370-01	Stomach (TCGA pub)	D257N	Missense	Diploid	4	U	U	High	Broad	chr16	68844181	68844181	G	A	0.49	NA	54	52	NA	NA	90
TCGA-CG-4474-01	Stomach (TCGA pub)	V188D	Missense	Diploid	1	U	U	Medium	Broad	chr16	68842627	68842627	T	A	0.34	NA	33	17	NA	NA	86
TCGA-BR-4187-01	Stomach (TCGA pub)	220_221LD>H	IF del	Gain		S	U		Broad	chr16	68842723	68842725	TGG	-	0.1	NA	52	6	NA	NA	26
TCGA-BR-A453-01	Stomach (TCGA pub)	K440N	Missense	Diploid	2	U	U	Medium	Broad	chr16	68847398	68847398	G	T	0.08	NA	241	22	NA	NA	53
TCGA-F1-6874-01	Stomach (TCGA pub)	K440N	Missense	Diploid	2	U	U	Medium	Broad	chr16	68847398	68847398	G	T	0.29	NA	252	104	NA	NA	851
TCGA-BR-6566-01	Stomach (TCGA pub)	L230_splice	Splice	Diploid		U	U		Broad	chr16	68844099	68844099	G	A	0.09	NA	205	21	NA	NA	875
TCGA-D7-8572-01	Stomach (TCGA pub)	D402H	Missense	Diploid	6	U	U	High	Broad	chr16	68847282	68847282	G	C	0.08	NA	170	14	NA	NA	148
TCGA-BR-4279-01	Stomach (TCGA pub)	T646_splice	Splice	ShallowDel		U	U		Broad	chr16	68856129	68856129	G	T	0.21	NA	34	9	NA	NA	36
TCGA-D7-A4YU-01	Stomach (TCGA pub)	P159L	Missense	Diploid	1	U	U	Medium	Broad	chr16	68842415	68842415	C	T	0.16	NA	61	12	NA	NA	194
TCGA-D7-6518-01	Stomach (TCGA pub)	D290G	Missense	Diploid	1	U	U	High	Broad	chr16	68845623	68845623	A	G	0.06	NA	101	6	NA	NA	83
TCGA-CD-5799-01	Stomach (TCGA pub)	D400V	Missense	Diploid	5	U	U	High	Broad	chr16	68847277	68847277	A	T	0.65	NA	79	144	NA	NA	37
TCGA-BR-8370-01	Stomach (TCGA)	D257N	Missense	Diploid	4	S	U	High	Broad	chr16	68844181	68844181	G	A	0.49	NA	54	52	NA	NA	89
TCGA-IN-7808-01	Stomach (TCGA)	A299S	Missense	Diploid	1	S	U	Low	Broad	chr16	68845649	68845649	G	T	0.28	NA	58	22	NA	NA	96
TCGA-BR-4292-01	Stomach (TCGA)	A102T	Missense	Diploid	1	S	U	Low	Broad	chr16	68835713	68835713	G	A	0.31	NA	53	24	NA	NA	1138
TCGA-D7-6518-01	Stomach (TCGA)	D290G	Missense	Diploid	1	S	U	High	Broad	chr16	68845623	68845623	A	G	0.06	NA	101	6	NA	NA	83
TCGA-CD-5799-01	Stomach (TCGA)	D400V	Missense	Diploid	5	S	U	High	Broad	chr16	68847277	68847277	A	T	0.65	NA	79	144	NA	NA	40
TCGA-BR-4279-01	Stomach (TCGA)	T646_splice	Splice	ShallowDel		S	U		Broad	chr16	68856129	68856129	G	T	0.21	NA	34	9	NA	NA	38
TCGA-CG-4474-01	Stomach (TCGA)	V188D	Missense	Diploid	1	S	U	Medium	Broad	chr16	68842627	68842627	T	A	0.34	NA	33	17	NA	NA	82
TCGA-F1-6874-01	Stomach (TCGA)	K440N	Missense	Diploid	2	S	U	Medium	Broad	chr16	68847398	68847398	G	T	0.29	NA	252	104	NA	NA	686
TCGA-BR-6566-01	Stomach (TCGA)	L230_splice	Splice	Diploid		S	U		Broad	chr16	68844099	68844099	G	A	0.09	NA	205	21	NA	NA	766
TCGA-D7-A4YU-01	Stomach (TCGA)	P159L	Missense	Diploid	1	S	U	Medium	Broad	chr16	68842415	68842415	C	T	0.16	NA	61	12	NA	NA	214
TCGA-D7-8572-01	Stomach (TCGA)	D402H	Missense	Diploid	6	S	U	High	Broad	chr16	68847282	68847282	G	C	0.08	NA	170	14	NA	NA	146
TCGA-BR-6452-01	Stomach (TCGA)	A691T	Missense	Diploid	1	S	U	Neutral	Broad	chr16	68857436	68857436	G	A	0.09	NA	108	11	NA	NA	6326
TCGA-BR-6803-01	Stomach (TCGA)	D254Y	Missense	Diploid	7	S	U	High	Broad	chr16	68844172	68844172	G	T	0.27	NA	155	56	NA	NA	21
TCGA-BR-A4IV-01	Stomach (TCGA)	D254Y	Missense	Diploid	7	S	U	High	Broad	chr16	68844172	68844172	G	T	0.07	NA	143	11	NA	NA	20
TCGA-D7-8574-01	Stomach (TCGA)	I178_splice	Splice	Diploid		S	U		Broad	chr16	68842595	68842595	G	T	0.17	NA	34	7	NA	NA	24
TCGA-BR-4188-01	Stomach (TCGA)	G212E	Missense	Diploid	1	S	U	High	Broad	chr16	68842699	68842699	G	A	0.14	NA	36	6	NA	NA	73
TCGA-D7-6522-01	Stomach (TCGA)	K440_splice	Splice	Diploid		S	U		Broad	chr16	68847399	68847399	G	T	0.05	NA	288	15	NA	NA	64
TCGA-BR-4279-01	Stomach (TCGA)	R222G	Missense	ShallowDel	2	S	U	High	Broad	chr16	68842728	68842728	A	G	0.2	NA	36	9	NA	NA	38
GC_350T-GC_350N	Stomach (UTokyo)	K440_splice	Splice	NA		U	U		UTokyo	chr16	68847399	68847399	G	A	0.24	NA	29	9	NA	NA	80
GC_314T-GC_314N	Stomach (UTokyo)	D288V	Missense	NA	2	U	U	High	UTokyo	chr16	68845617	68845617	A	T	0.11	NA	117	15	NA	NA	56
GC_337T-GC_337N	Stomach (UTokyo)	P593S	Missense	NA		U	U	High	UTokyo	chr16	68855969	68855969	C	T	0.29	NA	137	55	NA	NA	35
GC_307T-GC_307N	Stomach (UTokyo)	D254N	Missense	NA	7	U	U	Medium	UTokyo	chr16	68844172	68844172	G	A	0.2	NA	57	14	NA	NA	76
GC_356T-GC_356N	Stomach (UTokyo)	Q177_splice	Splice	NA		U	U		UTokyo	chr16	68842462	68842487	CTGGTTCAGGTAGAGAAAGAAGTTCT	-	0.2	NA	63	16	NA	NA	84
pfg015T	Stomach (UHK)	P127fs	FS del	NA	3	U	U		uhongkong	chr16	68835788	68835788	C	-	NA	NA	NA	NA	NA	NA	70
pfg016T	Stomach (UHK)	V694I	Missense	NA	1	U	U	Neutral	uhongkong	chr16	68857445	68857445	G	A	NA	NA	NA	NA	NA	NA	817
TCGA-AP-A0LT-01	Uterine (TCGA)	N666S	Missense	Diploid	1	S	U	Medium	WashU	chr16	68857362	68857362	A	G	0.39	0.01	79	51	149	1	477
TCGA-B5-A0JY-01	Uterine (TCGA)	R224H	Missense	Diploid	2	S	U	Neutral	WashU	chr16	68842735	68842735	G	A	0.32	NA	89	42	66	0	8904
TCGA-B5-A11E-01	Uterine (TCGA)	A692T	Missense	Diploid	2	S	U	Medium	WashU	chr16	68857439	68857439	G	A	0.13	NA	49	7	69	0	8224
TCGA-A5-A0GA-01	Uterine (TCGA)	A403T	Missense	Diploid	1	S	U	Low	WashU	chr16	68847285	68847285	G	A	0.24	NA	345	111	221	0	221
TCGA-B5-A0JY-01	Uterine (TCGA)	A130_splice	Splice	Diploid		S	U		WashU	chr16	68842325	68842325	A	G	0.23	NA	164	48	127	0	8904
TCGA-AP-A056-01	Uterine (TCGA)	E261K	Missense	Diploid	1	S	U	Neutral	WashU	chr16	68844193	68844193	G	A	0.27	NA	167	61	284	0	7231
TCGA-AP-A0LM-01	Uterine (TCGA)	F98L	Missense	Diploid	1	S	U	Medium	WashU	chr16	68835703	68835703	C	A	0.16	NA	109	20	305	0	10503
TCGA-BS-A0UV-01	Uterine (TCGA)	E841K	Missense	Diploid	1	S	U	Low	WashU	chr16	68867274	68867274	G	A	0.39	NA	75	47	169	0	7814
TCGA-AX-A06L-01	Uterine (TCGA)	R732Q	Missense	Diploid	5	S	U	Medium	WashU	chr16	68862107	68862107	G	A	0.38	0	217	133	401	2	30
TCGA-B5-A11F-01	Uterine (TCGA)	R732Q	Missense	Diploid	5	S	U	Medium	WashU	chr16	68862107	68862107	G	A	0.35	NA	138	75	389	0	39
TCGA-B5-A11G-01	Uterine (TCGA)	N606I	Missense	ShallowDel	1	S	U	Medium	WashU	chr16	68856009	68856009	A	T	0.19	NA	110	26	198	0	387
TCGA-BS-A0U8-01	Uterine (TCGA)	A824V	Missense	Diploid	1	S	U	Low	WashU	chr16	68867224	68867224	C	T	0.37	NA	67	39	133	0	279
TCGA-AX-A0J0-01	Uterine (TCGA)	K557N	Missense	Diploid	1	S	U	Low	WashU	chr16	68853288	68853288	G	T	0.38	NA	40	24	221	0	6923
TCGA-AP-A0LT-01	Uterine (TCGA pub)	N666S	Missense	Diploid	1	S	U	Medium	WashU	chr16	68857362	68857362	A	G	0.39	0.01	79	51	149	1	477
TCGA-B5-A11E-01	Uterine (TCGA pub)	A692T	Missense	Diploid	2	S	U	Medium	WashU	chr16	68857439	68857439	G	A	0.13	NA	49	7	69	0	8224
TCGA-AP-A0LM-01	Uterine (TCGA pub)	F98L	Missense	Diploid	1	S	U	Medium	WashU	chr16	68835703	68835703	C	A	0.16	NA	109	20	305	0	10503
TCGA-B5-A0JY-01	Uterine (TCGA pub)	A130_splice	Splice	Diploid		S	U		WashU	chr16	68842325	68842325	A	G	0.23	NA	164	48	127	0	8904
TCGA-AP-A056-01	Uterine (TCGA pub)	E261K	Missense	Diploid	1	S	U	Neutral	WashU	chr16	68844193	68844193	G	A	0.27	NA	167	61	284	0	7231
TCGA-B5-A0JY-01	Uterine (TCGA pub)	R224H	Missense	Diploid	2	S	U	Neutral	WashU	chr16	68842735	68842735	G	A	0.32	NA	89	42	66	0	8904
TCGA-B5-A11G-01	Uterine (TCGA pub)	N606I	Missense	DeepDel	1	S	U	Medium	WashU	chr16	68856009	68856009	A	T	0.19	NA	110	26	198	0	387
TCGA-BS-A0UV-01	Uterine (TCGA pub)	E841K	Missense	Diploid	1	S	U	Low	WashU	chr16	68867274	68867274	G	A	0.39	NA	75	47	169	0	7814
TCGA-AX-A06L-01	Uterine (TCGA pub)	R732Q	Missense	Diploid	5	S	U	Medium	WashU	chr16	68862107	68862107	G	A	0.38	0	217	133	401	2	30
TCGA-B5-A11F-01	Uterine (TCGA pub)	R732Q	Missense	Diploid	5	S	U	Medium	WashU	chr16	68862107	68862107	G	A	0.35	NA	138	75	389	0	39
TCGA-A5-A0GA-01	Uterine (TCGA pub)	A403T	Missense	Diploid	1	S	U	Low	WashU	chr16	68847285	68847285	G	A	0.24	NA	345	111	221	0	221
TCGA-BS-A0U8-01	Uterine (TCGA pub)	A824V	Missense	Diploid	1	S	U	Low	WashU	chr16	68867224	68867224	C	T	0.37	NA	67	39	133	0	279
TCGA-AX-A0J0-01	Uterine (TCGA pub)	K557N	Missense	Diploid	1	S	U	Low	WashU	chr16	68853288	68853288	G	T	0.38	NA	40	24	221	0	6923
